# Supplementary material for: Subicular neurons represent multiple variables of a hippocampal-dependent task by using theta rhythm
Source: PLoS Biol. 2022 Jan 31;20(1):e3001546. doi: 10.1371/journal.pbio.3001546 (PMC8830791; doi:10.1371/journal.pbio.3001546)
Supplement: S1 Data — (1B) Behavioral performance data used in Fig 1B. (1D) Normalized anatomical positions of CA1 and subicular neurons along the proximo-distal axis that used in Fig 1D. (2D–E, S2A) Basic firing properties obtained from individual cells using the entire outbound spiking activities. (2C, 2F, 5A–H, S2B) Basic firing properties and theta phase precession properties obtained from individual rate- and phase-based fields. (6D–G) RDI changes per cell between the rate- and phase-based methods. (7C–G) RDI heterogeneity strength of MF multivariate cells and RDI values of subicular neurons. (S3A) Mean firing rates of individual trials of 2 example CA1 neurons sorted by choice condition. (S3B) RDI and RMI values obtained from individual phase-based fields. MF, multi-field; RDI, rate difference index; RMI, rate modulation index. (XLSX) [file pbio.3001546.s004.xlsx]

## Sheet: 1B
Behavioral performance
scene condition	rat#	session#	% Correct
Zebra	rat1	1	0.972222
Zebra	rat1	2	1
Zebra	rat1	3	0.882353
Zebra	rat1	4	0.942857
Zebra	rat2	1	0.888889
Zebra	rat2	2	0.947368
Zebra	rat2	3	0.903226
Zebra	rat2	4	0.974359
Zebra	rat3	1	0.962963
Zebra	rat3	2	1
Zebra	rat3	3	1
Zebra	rat3	4	0.9375
Zebra	rat4	1	0.974359
Zebra	rat4	2	1
Zebra	rat4	3	0.975
Zebra	rat4	4	1
Zebra	rat5	1	1
Zebra	rat5	2	0.96
Zebra	rat5	3	1
Zebra	rat5	4	1
Zebra	rat5	5	0.966667
Bamboo	rat1	1	0.514286
Bamboo	rat1	2	0.892857
Bamboo	rat1	3	0.722222
Bamboo	rat1	4	0.685714
Bamboo	rat2	1	0.807692
Bamboo	rat2	2	0.9
Bamboo	rat2	3	0.935484
Bamboo	rat2	4	0.871795
Bamboo	rat3	1	0.884615
Bamboo	rat3	2	0.863636
Bamboo	rat3	3	0.911765
Bamboo	rat3	4	0.9375
Bamboo	rat4	1	0.973684
Bamboo	rat4	2	0.935484
Bamboo	rat4	3	0.974359
Bamboo	rat4	4	0.973684
Bamboo	rat5	1	0.857143
Bamboo	rat5	2	0.96
Bamboo	rat5	3	0.846154
Bamboo	rat5	4	0.96
Bamboo	rat5	5	0.933333
Pebbles	rat1	1	0.972973
Pebbles	rat1	2	0.933333
Pebbles	rat1	3	0.894737
Pebbles	rat1	4	0.941176
Pebbles	rat2	1	0.923077
Pebbles	rat2	2	0.923077
Pebbles	rat2	3	0.935484
Pebbles	rat2	4	0.9
Pebbles	rat3	1	0.866667
Pebbles	rat3	2	1
Pebbles	rat3	3	0.941176
Pebbles	rat3	4	0.96875
Pebbles	rat4	1	0.972222
Pebbles	rat4	2	0.909091
Pebbles	rat4	3	1
Pebbles	rat4	4	1
Pebbles	rat5	1	0.9
Pebbles	rat5	2	0.88
Pebbles	rat5	3	0.923077
Pebbles	rat5	4	0.88
Pebbles	rat5	5	1
Mountain	rat1	1	0.947368
Mountain	rat1	2	0.827586
Mountain	rat1	3	0.9375
Mountain	rat1	4	0.909091
Mountain	rat2	1	0.965517
Mountain	rat2	2	0.972973
Mountain	rat2	3	1
Mountain	rat2	4	1
Mountain	rat3	1	0.785714
Mountain	rat3	2	1
Mountain	rat3	3	0.903226
Mountain	rat3	4	0.971429
Mountain	rat4	1	0.9
Mountain	rat4	2	0.939394
Mountain	rat4	3	1
Mountain	rat4	4	1
Mountain	rat5	1	0.9
Mountain	rat5	2	0.84
Mountain	rat5	3	0.923077
Mountain	rat5	4	0.72
Mountain	rat5	5	0.967742

## Sheet: 1D
Normalized anatomical positions of CA1 and subicular neurons along proximo-distal axis
region	cell#	Normalized position
CA1	1	0.5465
CA1	2	0.5979
CA1	3	0.6987
CA1	4	0.683
CA1	5	0.534
CA1	6	0.534
CA1	7	0.5529
CA1	8	0.6987
CA1	9	0.683
CA1	10	0.683
CA1	11	0.534
CA1	12	0.534
CA1	13	0.5529
CA1	14	0.5529
CA1	15	0.5465
CA1	16	0.5465
CA1	17	0.5979
CA1	18	0.5979
CA1	19	0.5979
CA1	20	0.683
CA1	21	0.683
CA1	22	0.5529
CA1	23	0.5465
CA1	24	0.5465
CA1	25	0.5465
CA1	26	0.5465
CA1	27	0.5979
CA1	28	0.5979
CA1	29	0.5979
CA1	30	0.5979
CA1	31	0.5911
CA1	32	0.683
CA1	33	0.683
CA1	34	0.534
CA1	35	0.534
CA1	36	0.5439
CA1	37	0.5439
CA1	38	0.5439
CA1	39	0.5654
CA1	40	0.5654
CA1	41	0.6429
CA1	42	0.6429
CA1	43	0.6429
CA1	44	0.6429
CA1	45	0.7005
CA1	46	0.7005
CA1	47	0.7005
CA1	48	0.7005
CA1	49	0.7005
CA1	50	0.7005
CA1	51	0.7573
CA1	52	0.6083
CA1	53	0.5439
CA1	54	0.5439
CA1	55	0.5439
CA1	56	0.5654
CA1	57	0.5654
CA1	58	0.6429
CA1	59	0.6429
CA1	60	0.6429
CA1	61	0.6429
CA1	62	0.6429
CA1	63	0.7005
CA1	64	0.7005
CA1	65	0.719
CA1	66	0.719
CA1	67	0.719
CA1	68	0.719
CA1	69	0.719
CA1	70	0.6607
CA1	71	0.6607
CA1	72	0.6607
CA1	73	0.6607
CA1	74	0.7573
CA1	75	0.6083
CA1	76	0.6083
CA1	77	0.6083
CA1	78	0.5439
CA1	79	0.5654
CA1	80	0.6429
CA1	81	0.6429
CA1	82	0.719
CA1	83	0.719
CA1	84	0.6607
CA1	85	0.6607
CA1	86	0.7573
CA1	87	0.7573
CA1	88	0.7573
CA1	89	0.6083
CA1	90	0.6083
CA1	91	0.5654
CA1	92	0.5654
CA1	93	0.6429
CA1	94	0.7573
CA1	95	0.7573
CA1	96	0.719
CA1	97	0.0833
CA1	98	0.4886
CA1	99	0.4886
CA1	100	0.4886
CA1	101	0.0833
CA1	102	0.4886
CA1	103	0.4886
CA1	104	0.4886
CA1	105	0.1167
CA1	106	0.1167
CA1	107	0.1167
CA1	108	0.2266
CA1	109	0.8014
CA1	110	0.8014
CA1	111	0.6744
CA1	112	0.6541
CA1	113	0.704
CA1	114	0.6339
CA1	115	0.6339
CA1	116	0.5068
CA1	117	0.6424
CA1	118	0.6424
CA1	119	0.6424
CA1	120	0.5679
CA1	121	0.5679
CA1	122	0.5679
CA1	123	0.7236
CA1	124	0.7343
CA1	125	0.8174
CA1	126	0.7971
CA1	127	0.7971
CA1	128	0.7971
CA1	129	0.893
CA1	130	0.893
CA1	131	0.7324
CA1	132	0.7088
CA1	133	0.7088
CA1	134	0.6283
CA1	135	0.6283
CA1	136	0.6283
CA1	137	0.8014
CA1	138	0.6541
CA1	139	0.6541
CA1	140	0.6339
CA1	141	0.6339
CA1	142	0.6339
CA1	143	0.6339
CA1	144	0.6424
CA1	145	0.5679
CA1	146	0.5679
CA1	147	0.5679
CA1	148	0.5679
CA1	149	0.5679
CA1	150	0.7236
CA1	151	0.7343
CA1	152	0.7343
CA1	153	0.82
CA1	154	0.8174
CA1	155	0.8174
CA1	156	0.8174
CA1	157	0.7971
CA1	158	0.7971
CA1	159	0.893
CA1	160	0.893
CA1	161	0.7324
CA1	162	0.7324
CA1	163	0.7088
CA1	164	0.7088
CA1	165	0.7088
CA1	166	0.7896
CA1	167	0.8014
CA1	168	0.8014
CA1	169	0.6744
CA1	170	0.6744
CA1	171	0.6541
CA1	172	0.6541
CA1	173	0.6541
CA1	174	0.704
CA1	175	0.6339
CA1	176	0.6339
CA1	177	0.5554
CA1	178	0.5068
CA1	179	0.6424
CA1	180	0.6424
CA1	181	0.5679
CA1	182	0.5679
CA1	183	0.5679
CA1	184	0.5679
CA1	185	0.5679
CA1	186	0.7236
CA1	187	0.7236
CA1	188	0.7236
CA1	189	0.7236
CA1	190	0.7236
CA1	191	0.7343
CA1	192	0.7343
CA1	193	0.82
CA1	194	0.82
CA1	195	0.82
CA1	196	0.8174
CA1	197	0.8174
CA1	198	0.8174
CA1	199	0.7971
CA1	200	0.7971
CA1	201	0.7324
CA1	202	0.7088
CA1	203	0.7088
CA1	204	0.7896
CA1	205	0.6283
CA1	206	0.6744
CA1	207	0.6744
CA1	208	0.6541
CA1	209	0.6541
CA1	210	0.6339
CA1	211	0.6339
CA1	212	0.6339
CA1	213	0.5554
CA1	214	0.5068
CA1	215	0.6424
CA1	216	0.5679
CA1	217	0.5679
CA1	218	0.5679
CA1	219	0.5679
CA1	220	0.5679
CA1	221	0.7236
CA1	222	0.7236
CA1	223	0.7236
CA1	224	0.7236
CA1	225	0.7236
CA1	226	0.7343
CA1	227	0.7343
CA1	228	0.82
CA1	229	0.8174
CA1	230	0.8174
CA1	231	0.7971
CA1	232	0.7971
CA1	233	0.7971
CA1	234	0.7088
CA1	235	0.7088
CA1	236	0.7896
CA1	237	0.6283
CA1	238	0.6744
CA1	239	0.6744
CA1	240	0.6339
CA1	241	0.6339
CA1	242	0.6339
CA1	243	0.6339
CA1	244	0.5554
CA1	245	0.5068
CA1	246	0.6424
CA1	247	0.6424
CA1	248	0.5679
CA1	249	0.5679
CA1	250	0.5679
CA1	251	0.5679
CA1	252	0.5679
CA1	253	0.7236
CA1	254	0.7236
CA1	255	0.7236
CA1	256	0.7236
CA1	257	0.7236
CA1	258	0.7343
CA1	259	0.7343
CA1	260	0.82
CA1	261	0.82
CA1	262	0.82
CA1	263	0.8174
CA1	264	0.8174
CA1	265	0.7971
CA1	266	0.7971
CA1	267	0.7324
CA1	268	0.7324
CA1	269	0.7088
CA1	270	0.7896
Subiculum	1	0.9015
Subiculum	2	0.9015
Subiculum	3	0.9015
Subiculum	4	0.9015
Subiculum	5	0.9015
Subiculum	6	0.9015
Subiculum	7	0.6619
Subiculum	8	0.6619
Subiculum	9	0.6619
Subiculum	10	0.4322
Subiculum	11	0.4322
Subiculum	12	0.4322
Subiculum	13	0.4322
Subiculum	14	0.4982
Subiculum	15	0.4982
Subiculum	16	0.4982
Subiculum	17	0.4933
Subiculum	18	0.9015
Subiculum	19	0.9015
Subiculum	20	0.9015
Subiculum	21	0.9015
Subiculum	22	0.9015
Subiculum	23	0.9015
Subiculum	24	0.9015
Subiculum	25	0.9015
Subiculum	26	0.4322
Subiculum	27	0.4322
Subiculum	28	0.4982
Subiculum	29	0.4982
Subiculum	30	0.4982
Subiculum	31	0.4982
Subiculum	32	0.1976
Subiculum	33	0.4933
Subiculum	34	0.4933
Subiculum	35	0.4933
Subiculum	36	0.9015
Subiculum	37	0.9015
Subiculum	38	0.9015
Subiculum	39	0.9015
Subiculum	40	0.9015
Subiculum	41	0.9015
Subiculum	42	0.4322
Subiculum	43	0.4322
Subiculum	44	0.4322
Subiculum	45	0.4982
Subiculum	46	0.4982
Subiculum	47	0.4982
Subiculum	48	0.1976
Subiculum	49	0.1976
Subiculum	50	0.4933
Subiculum	51	0.4933
Subiculum	52	0.9015
Subiculum	53	0.9015
Subiculum	54	0.9015
Subiculum	55	0.9015
Subiculum	56	0.9015
Subiculum	57	0.9015
Subiculum	58	0.9015
Subiculum	59	0.9015
Subiculum	60	0.6619
Subiculum	61	0.4322
Subiculum	62	0.4322
Subiculum	63	0.4322
Subiculum	64	0.4982
Subiculum	65	0.4982
Subiculum	66	0.4982
Subiculum	67	0.4982
Subiculum	68	0.1976
Subiculum	69	0.4933
Subiculum	70	0.4933
Subiculum	71	0.4933
Subiculum	72	0.4933
Subiculum	73	0.4933
Subiculum	74	0.4933
Subiculum	75	0.4933
Subiculum	76	0.3981
Subiculum	77	0.6728
Subiculum	78	0.6728
Subiculum	79	0.2849
Subiculum	80	0.3981
Subiculum	81	0.7182
Subiculum	82	0.5161
Subiculum	83	0.3981
Subiculum	84	0.3981
Subiculum	85	0.6111
Subiculum	86	0.7182
Subiculum	87	0.7182
Subiculum	88	0.7182
Subiculum	89	0.7182
Subiculum	90	0.6728
Subiculum	91	0.6728
Subiculum	92	0.6728
Subiculum	93	0.6728
Subiculum	94	0.6728
Subiculum	95	0.7182
Subiculum	96	0.7182
Subiculum	97	0.7182
Subiculum	98	0.5425
Subiculum	99	0.5425
Subiculum	100	0.1483
Subiculum	101	0.1483
Subiculum	102	0.9951
Subiculum	103	0.0597
Subiculum	104	0.0597
Subiculum	105	0.0597
Subiculum	106	0.0597
Subiculum	107	0.9703
Subiculum	108	0.9703
Subiculum	109	0.9951
Subiculum	110	0.9951
Subiculum	111	0.9951
Subiculum	112	0.9951
Subiculum	113	0.0597
Subiculum	114	0.2651
Subiculum	115	0.2651
Subiculum	116	0.3771
Subiculum	117	0.6334
Subiculum	118	0.6334
Subiculum	119	0.6634
Subiculum	120	0.6634
Subiculum	121	0.1588
Subiculum	122	0.2651
Subiculum	123	0.2651
Subiculum	124	0.0714
Subiculum	125	0.3771
Subiculum	126	0.6334
Subiculum	127	0.6334
Subiculum	128	0.6334
Subiculum	129	0.6634
Subiculum	130	0.6634
Subiculum	131	0.2651
Subiculum	132	0.0414
Subiculum	133	0.0414
Subiculum	134	0.3771
Subiculum	135	0.3771
Subiculum	136	0.6334
Subiculum	137	0.6334
Subiculum	138	0.6634
Subiculum	139	0.2339
Subiculum	140	0.2339
Subiculum	141	0.2651
Subiculum	142	0.2651
Subiculum	143	0.0414
Subiculum	144	0.3771
Subiculum	145	0.7382
Subiculum	146	0.6334
Subiculum	147	0.6334
Subiculum	148	0.6634
Subiculum	149	0.6634
Subiculum	150	0.2339
Subiculum	151	0.2339

## Sheet: 2D-E, S2A
mean firing rate, rate information (SI score), and phase information per cell
		Fig 2D, S2A	Fig 2E, S2A	Fig S2A
region	cell#	mean firing rate (Hz)	rate information (bit/spike)	phase information (bit/cm)
CA1	1	3.3554	0.88094	0.27107
CA1	2	0.25764	1.1738	0.051982
CA1	3	1.05234	1.3909	0.12442
CA1	4	1.11513	1.6559	0.15632
CA1	5	0.960914	1.3488	0.19264
CA1	6	3.94508	0.56849	0.29961
CA1	7	0.453325	1.3145	0.11788
CA1	8	2.33186	0.10994	0.1586
CA1	9	1.28057	0.32872	0.14593
CA1	10	0.417715	1.8728	0.12731
CA1	11	5.04983	0.62494	0.32563
CA1	12	0.788833	0.91289	0.09629
CA1	13	1.58519	1.6506	0.34786
CA1	14	0.67141	0.83567	0.17931
CA1	15	0.458835	2.0806	0.24478
CA1	16	0.958346	0.77743	0.13693
CA1	17	1.01154	0.59038	0.18481
CA1	18	0.767602	1.2934	0.20786
CA1	19	2.10651	0.091445	0.22331
CA1	20	1.36265	0.23831	0.2067
CA1	21	0.91325	1.3048	0.12725
CA1	22	0.348131	0.63641	0.095502
CA1	23	0.543295	1.2544	0.11617
CA1	24	1.92283	0.4377	0.20263
CA1	25	0.541975	1.7752	0.15044
CA1	26	1.57416	0.96707	0.23537
CA1	27	1.41397	1.6436	0.19016
CA1	28	0.39426	1.3549	0.10673
CA1	29	2.87566	0.48869	0.19452
CA1	30	0.339224	0.96526	0.089116
CA1	31	0.973827	1.7096	0.1904
CA1	32	1.78527	0.17812	0.14773
CA1	33	1.56479	0.75612	0.17973
CA1	34	3.43848	0.57851	0.25432
CA1	35	0.731486	1.3914	0.14545
CA1	36	4.24159	0.90315	0.30321
CA1	37	2.47094	0.62327	0.18316
CA1	38	1.4654	0.97679	0.22593
CA1	39	4.3046	1.257	0.33067
CA1	40	2.03377	1.9134	0.2746
CA1	41	0.702791	2.3491	0.1435
CA1	42	2.69269	0.6571	0.19257
CA1	43	5.71094	0.53292	0.3047
CA1	44	3.23428	1.1001	0.27352
CA1	45	6.57099	1.0328	0.30465
CA1	46	2.78839	0.062552	0.16453
CA1	47	1.57596	2.333	0.30431
CA1	48	4.99234	0.9706	0.34058
CA1	49	4.03421	1.5254	0.3527
CA1	50	11.6768	0.56979	0.42315
CA1	51	2.93901	0.07389	0.17363
CA1	52	0.17392	1.1224	0.065373
CA1	53	1.15556	1.9891	0.17203
CA1	54	2.98096	1.2477	0.27008
CA1	55	2.82712	1.1354	0.22679
CA1	56	4.85089	1.601	0.38182
CA1	57	7.6674	1.1661	0.33276
CA1	58	0.551957	1.96	0.13205
CA1	59	0.67225	1.506	0.15155
CA1	60	3.9624	1.6006	0.3878
CA1	61	0.608548	1.7891	0.08428
CA1	62	3.25329	1.402	0.30577
CA1	63	5.69906	1.2335	0.28041
CA1	64	0.247626	0.59615	0.055879
CA1	65	1.31766	1.2541	0.12611
CA1	66	0.211589	1.7204	0.055636
CA1	67	0.520426	0.8359	0.083691
CA1	68	3.44534	1.7176	0.25518
CA1	69	0.324926	0.47964	0.072908
CA1	70	0.677584	0.45786	0.077973
CA1	71	0.479346	1.4218	0.073466
CA1	72	2.85344	0.60717	0.18479
CA1	73	8.16045	0.39315	0.23437
CA1	74	1.70152	1.8008	0.17684
CA1	75	0.425975	2.0965	0.11192
CA1	76	0.714096	1.6262	0.14521
CA1	77	2.84953	1.3913	0.26969
CA1	78	1.92207	1.8411	0.32383
CA1	79	3.01934	1.5155	0.26983
CA1	80	7.68805	1.0132	0.33359
CA1	81	0.913012	1.2431	0.16077
CA1	82	5.42532	0.95821	0.30369
CA1	83	3.09853	0.72758	0.20832
CA1	84	6.66922	0.92921	0.30651
CA1	85	7.14204	0.38705	0.24916
CA1	86	0.768438	1.4001	0.12375
CA1	87	6.8876	0.87006	0.34372
CA1	88	1.32901	0.718	0.14721
CA1	89	0.259071	1.877	0.086555
CA1	90	0.465595	2.5689	0.067654
CA1	91	2.98431	1.4612	0.22998
CA1	92	5.05644	1.395	0.31846
CA1	93	0.710979	0.62573	0.09729
CA1	94	4.30528	0.88011	0.2498
CA1	95	0.916546	2.3093	0.16613
CA1	96	0.226991	0.89198	0.037116
CA1	97	1.36288	1.1573	0.17488
CA1	98	1.94992	1.154	0.22796
CA1	99	2.0076	0.54904	0.24372
CA1	100	1.36465	1.4541	0.20224
CA1	101	6.25432	0.83878	0.28535
CA1	102	2.83728	0.86192	0.22555
CA1	103	3.61406	0.40578	0.1777
CA1	104	1.36203	1.9771	0.19633
CA1	105	8.70043	0.4681	0.3398
CA1	106	5.9355	0.64479	0.24704
CA1	107	4.1919	0.88872	0.4128
CA1	108	1.2794	0.48357	0.13764
CA1	109	4.99259	0.94743	0.48825
CA1	110	1.45614	0.93682	0.29024
CA1	111	8.25059	0.58636	0.42171
CA1	112	11.514	0.84912	0.60142
CA1	113	4.09769	0.71639	0.33871
CA1	114	2.63492	1.4012	0.26905
CA1	115	6.47177	0.52842	0.46121
CA1	116	2.16924	1.6093	0.32067
CA1	117	0.905455	1.821	0.22688
CA1	118	4.76333	1.1815	0.35893
CA1	119	1.82031	1.5118	0.25656
CA1	120	1.32337	1.2661	0.19928
CA1	121	4.11417	1.2809	0.41709
CA1	122	1.69745	1.2365	0.25423
CA1	123	5.93159	0.97642	0.46734
CA1	124	0.945095	1.4171	0.21581
CA1	125	7.81414	0.87583	0.53439
CA1	126	8.62619	0.87168	0.35995
CA1	127	5.0099	0.7104	0.47877
CA1	128	6.09987	0.27899	0.33332
CA1	129	3.26717	1.0781	0.34277
CA1	130	7.71754	0.51747	0.40446
CA1	131	0.789448	1.1957	0.14284
CA1	132	8.80977	0.57074	0.53853
CA1	133	2.80018	1.3361	0.43247
CA1	134	1.10921	0.73841	0.18496
CA1	135	0.735071	1.0708	0.12009
CA1	136	2.71945	0.99339	0.26068
CA1	137	3.57911	1.1793	0.38853
CA1	138	8.64591	0.91954	0.60349
CA1	139	1.4031	0.65849	0.15162
CA1	140	3.36239	1.5727	0.43548
CA1	141	2.61525	1.5692	0.2562
CA1	142	0.600206	1.6079	0.16227
CA1	143	1.57733	0.39962	0.17106
CA1	144	2.00913	1.6042	0.26979
CA1	145	2.42065	1.5522	0.26435
CA1	146	0.775605	1.4658	0.15655
CA1	147	3.23424	1.1312	0.32331
CA1	148	3.60364	1.5756	0.40187
CA1	149	1.32349	0.23401	0.12626
CA1	150	1.54728	1.4564	0.19429
CA1	151	4.72907	1.0625	0.32921
CA1	152	9.075	0.71971	0.45718
CA1	153	1.36771	0.5891	0.17118
CA1	154	3.13911	0.82302	0.24929
CA1	155	0.702642	1.1987	0.17474
CA1	156	1.03312	1.3264	0.14037
CA1	157	6.40621	0.80816	0.39073
CA1	158	1.46388	1.4165	0.21601
CA1	159	1.79759	1.3538	0.22526
CA1	160	9.31667	0.61058	0.50874
CA1	161	0.553921	0.95217	0.11804
CA1	162	2.39808	0.97921	0.24701
CA1	163	3.10177	1.276	0.39157
CA1	164	7.33943	0.63855	0.33106
CA1	165	3.22691	1.2513	0.38177
CA1	166	0.558769	0.75695	0.12195
CA1	167	0.594617	0.6334	0.14154
CA1	168	0.750891	1.0743	0.085371
CA1	169	5.47474	0.99375	0.40455
CA1	170	8.14153	0.22151	0.20436
CA1	171	9.07405	0.80835	0.43646
CA1	172	5.37987	0.63664	0.29942
CA1	173	5.97673	1.1031	0.57953
CA1	174	3.07861	1.2952	0.29864
CA1	175	2.9339	1.8228	0.30613
CA1	176	4.12739	1.6375	0.47371
CA1	177	5.04632	0.10866	0.18427
CA1	178	5.88281	1.5027	0.5461
CA1	179	0.256142	2.3877	0.12337
CA1	180	3.22718	0.82892	0.22386
CA1	181	0.682129	1.2376	0.10808
CA1	182	2.99562	1.8556	0.29034
CA1	183	4.50748	1.5519	0.41573
CA1	184	3.99505	1.5004	0.45358
CA1	185	3.20639	1.0973	0.23431
CA1	186	1.59083	1.5389	0.19424
CA1	187	2.96882	0.88386	0.23197
CA1	188	0.597075	1.0957	0.13665
CA1	189	3.76844	1.1549	0.34949
CA1	190	3.43233	1.2365	0.31674
CA1	191	1.31711	1.2459	0.20038
CA1	192	0.615029	2.1444	0.19198
CA1	193	3.35297	0.79058	0.2824
CA1	194	1.18098	0.89768	0.17279
CA1	195	1.61462	1.1659	0.29758
CA1	196	0.976408	1.251	0.16089
CA1	197	0.880602	0.79143	0.12499
CA1	198	0.884159	1.0889	0.14309
CA1	199	6.32536	0.78492	0.54414
CA1	200	3.63207	0.99438	0.29556
CA1	201	7.85285	0.79458	0.39914
CA1	202	3.50215	1.1001	0.40246
CA1	203	10.5037	0.58378	0.51514
CA1	204	1.72359	1.3128	0.27498
CA1	205	0.907247	1.467	0.15497
CA1	206	7.81538	0.96	0.5321
CA1	207	5.30491	0.1537	0.20096
CA1	208	9.91043	0.80941	0.4888
CA1	209	5.59275	0.77288	0.37486
CA1	210	3.89275	1.539	0.35332
CA1	211	1.09574	0.79138	0.12398
CA1	212	1.12183	1.6526	0.17018
CA1	213	0.745765	0.98814	0.14124
CA1	214	2.90333	1.7797	0.37746
CA1	215	1.62716	1.6028	0.18244
CA1	216	4.82685	1.379	0.42514
CA1	217	4.18502	1.6671	0.4219
CA1	218	3.26662	1.5611	0.30967
CA1	219	5.1827	1.3629	0.53114
CA1	220	2.91901	1.2801	0.30233
CA1	221	0.895288	1.9146	0.1548
CA1	222	4.83641	1.1103	0.39408
CA1	223	3.464	1.1496	0.46008
CA1	224	1.61253	1.3225	0.23485
CA1	225	3.53996	1.4054	0.38967
CA1	226	3.03458	0.83573	0.37299
CA1	227	4.19228	1.1631	0.32684
CA1	228	1.00252	1.2478	0.17045
CA1	229	7.255	0.93297	0.60604
CA1	230	2.49145	0.59419	0.20336
CA1	231	6.7943	1.0286	0.55351
CA1	232	1.29828	1.2116	0.20215
CA1	233	0.48334	0.90607	0.10186
CA1	234	2.75832	1.5694	0.37582
CA1	235	8.98526	0.74802	0.52342
CA1	236	7.47086	0.41431	0.42519
CA1	237	0.516251	2.2324	0.14132
CA1	238	7.20957	0.92705	0.49156
CA1	239	0.888725	0.39886	0.13086
CA1	240	1.5193	1.6237	0.22428
CA1	241	1.48042	0.57772	0.15894
CA1	242	2.22638	1.9673	0.25527
CA1	243	4.81073	1.2552	0.40562
CA1	244	2.81726	0.71971	0.23172
CA1	245	2.84064	0.68904	0.22002
CA1	246	3.6324	1.4462	0.28948
CA1	247	2.16649	0.32066	0.15164
CA1	248	2.25536	1.3757	0.2415
CA1	249	1.9619	0.89928	0.2096
CA1	250	3.06367	1.0702	0.26212
CA1	251	1.75313	1.5852	0.23451
CA1	252	1.88914	1.4829	0.29082
CA1	253	1.34306	1.7243	0.19385
CA1	254	4.52244	0.97772	0.33961
CA1	255	3.59953	1.1163	0.41161
CA1	256	0.489075	1.1133	0.10052
CA1	257	3.35416	1.4542	0.40621
CA1	258	1.60303	1.1453	0.26081
CA1	259	1.5775	2.0003	0.33562
CA1	260	0.620851	1.7356	0.14586
CA1	261	2.24632	1.0985	0.22107
CA1	262	3.3281	0.46388	0.26397
CA1	263	8.35071	0.81033	0.58101
CA1	264	0.372347	1.1366	0.054921
CA1	265	6.02951	1.0643	0.51683
CA1	266	2.71338	0.95118	0.24705
CA1	267	0.635544	1.5108	0.12423
CA1	268	2.44727	1.3717	0.28752
CA1	269	2.48805	1.7597	0.292
CA1	270	6.36168	0.27812	0.34778
Subiculum	1	1.63404	0.33621	0.14103
Subiculum	2	3.86366	0.55665	0.28873
Subiculum	3	3.8717	0.39936	0.22351
Subiculum	4	0.824704	0.39237	0.13238
Subiculum	5	3.94851	0.31676	0.22007
Subiculum	6	2.98569	0.53165	0.2248
Subiculum	7	3.68467	0.89269	0.33713
Subiculum	8	2.15017	0.16858	0.15538
Subiculum	9	0.217708	1.5772	0.06688
Subiculum	10	12.2741	0.030879	0.19939
Subiculum	11	3.90754	0.19764	0.1895
Subiculum	12	7.23118	0.16865	0.24794
Subiculum	13	1.11701	0.24013	0.11389
Subiculum	14	8.05499	0.22072	0.27554
Subiculum	15	2.38671	0.032499	0.14893
Subiculum	16	1.63363	0.097379	0.13394
Subiculum	17	1.20032	0.10897	0.11337
Subiculum	18	0.736075	0.57376	0.13693
Subiculum	19	0.626666	0.58268	0.12914
Subiculum	20	1.6528	0.60609	0.17128
Subiculum	21	3.61541	0.53145	0.24259
Subiculum	22	0.653929	0.76918	0.1209
Subiculum	23	6.23991	0.35292	0.3032
Subiculum	24	1.0545	0.33585	0.14769
Subiculum	25	2.76754	0.044004	0.17089
Subiculum	26	10.6742	0.050234	0.20998
Subiculum	27	6.61689	0.39665	0.27424
Subiculum	28	2.39913	0.14513	0.16585
Subiculum	29	2.83711	0.044326	0.1692
Subiculum	30	1.28382	0.3141	0.17187
Subiculum	31	3.70741	0.027906	0.17136
Subiculum	32	2.54372	0.59805	0.21813
Subiculum	33	4.65191	0.076674	0.20451
Subiculum	34	2.5184	0.041102	0.18059
Subiculum	35	1.54039	0.12038	0.1609
Subiculum	36	0.709103	0.82117	0.16889
Subiculum	37	2.0984	0.53186	0.26077
Subiculum	38	2.49558	0.50861	0.29433
Subiculum	39	1.51892	1.0696	0.22659
Subiculum	40	1.07081	0.39463	0.19954
Subiculum	41	7.717	0.29416	0.38887
Subiculum	42	9.40683	0.054077	0.33225
Subiculum	43	13.8896	0.51282	0.48423
Subiculum	44	6.60409	0.039963	0.28589
Subiculum	45	3.72927	0.13702	0.26177
Subiculum	46	2.49431	0.15826	0.27118
Subiculum	47	3.90569	0.10749	0.29035
Subiculum	48	8.88718	0.18619	0.45904
Subiculum	49	2.89196	0.22543	0.26569
Subiculum	50	0.834495	0.55328	0.19189
Subiculum	51	4.50763	0.060736	0.32348
Subiculum	52	1.68792	0.59286	0.1765
Subiculum	53	3.21285	1.0098	0.23889
Subiculum	54	6.79285	0.6001	0.33859
Subiculum	55	1.15247	0.9309	0.20728
Subiculum	56	5.37212	0.41712	0.27805
Subiculum	57	9.83839	0.10996	0.24185
Subiculum	58	1.93368	0.074872	0.14845
Subiculum	59	1.6018	0.2341	0.1863
Subiculum	60	2.16734	0.42876	0.21383
Subiculum	61	11.0366	0.17101	0.24003
Subiculum	62	5.91583	0.051744	0.218
Subiculum	63	18.8098	0.62127	0.49011
Subiculum	64	2.97728	0.12358	0.19741
Subiculum	65	5.10296	0.057888	0.20318
Subiculum	66	3.87851	0.043895	0.19487
Subiculum	67	1.68833	0.13903	0.14377
Subiculum	68	3.20228	0.12377	0.15753
Subiculum	69	2.58214	0.072807	0.14834
Subiculum	70	4.60115	0.067241	0.1948
Subiculum	71	2.16184	0.4138	0.20779
Subiculum	72	4.78815	0.042517	0.21368
Subiculum	73	1.88478	0.10379	0.14683
Subiculum	74	1.05547	0.1573	0.11803
Subiculum	75	1.54691	0.13545	0.12674
Subiculum	76	0.350957	1.4112	0.13138
Subiculum	77	1.88315	0.090088	0.11967
Subiculum	78	4.49656	0.080928	0.13028
Subiculum	79	6.20993	0.0963	0.14395
Subiculum	80	4.02178	0.037067	0.11209
Subiculum	81	0.189332	1.602	0.070276
Subiculum	82	3.29476	0.098295	0.18234
Subiculum	83	2.18976	0.37475	0.19523
Subiculum	84	7.19053	0.049867	0.15018
Subiculum	85	1.69575	0.66069	0.17157
Subiculum	86	5.16747	0.058687	0.16222
Subiculum	87	1.05495	0.21847	0.10939
Subiculum	88	2.28668	0.20791	0.14705
Subiculum	89	19.9028	0.2023	0.25918
Subiculum	90	1.93911	1.0394	0.17128
Subiculum	91	0.320294	1.2655	0.090252
Subiculum	92	7.46188	0.22128	0.30824
Subiculum	93	4.66079	0.56566	0.41551
Subiculum	94	5.28433	0.2477	0.1719
Subiculum	95	6.40756	0.41837	0.27086
Subiculum	96	4.07253	0.22391	0.1795
Subiculum	97	0.913433	0.12473	0.087323
Subiculum	98	7.57696	0.12419	0.20039
Subiculum	99	27.3595	0.22263	0.30188
Subiculum	100	1.09041	0.11589	0.12336
Subiculum	101	1.87207	0.30977	0.15693
Subiculum	102	3.4244	0.24626	0.20115
Subiculum	103	0.867343	1.7134	0.08357
Subiculum	104	3.20955	0.15938	0.19861
Subiculum	105	4.3114	0.70033	0.20663
Subiculum	106	2.5328	0.19493	0.14759
Subiculum	107	11.957	0.15339	0.22052
Subiculum	108	5.3583	0.82025	0.39006
Subiculum	109	1.16045	0.20281	0.10679
Subiculum	110	2.9699	0.36902	0.14711
Subiculum	111	2.19541	0.27177	0.13956
Subiculum	112	0.52375	0.18765	0.086682
Subiculum	113	0.737763	0.2955	0.10967
Subiculum	114	9.82714	0.52958	0.40322
Subiculum	115	20.4352	0.18824	0.27045
Subiculum	116	5.27826	0.42522	0.1986
Subiculum	117	17.3757	0.15284	0.29526
Subiculum	118	3.58447	0.3172	0.15331
Subiculum	119	10.316	0.12351	0.22091
Subiculum	120	7.64719	0.10005	0.22251
Subiculum	121	1.00282	0.078731	0.095986
Subiculum	122	11.3488	0.49632	0.41957
Subiculum	123	11.2344	0.14387	0.18796
Subiculum	124	8.05774	0.06741	0.18688
Subiculum	125	6.13614	0.3797	0.21636
Subiculum	126	6.77064	0.20116	0.25499
Subiculum	127	7.41314	0.103	0.25404
Subiculum	128	3.16766	0.18687	0.16165
Subiculum	129	11.0514	0.12477	0.24895
Subiculum	130	9.87862	0.097035	0.24184
Subiculum	131	12.1859	0.39836	0.39112
Subiculum	132	1.82958	0.37822	0.13785
Subiculum	133	13.4415	0.23072	0.25942
Subiculum	134	6.15634	0.1915	0.18373
Subiculum	135	6.89296	0.28683	0.17236
Subiculum	136	7.52235	0.17474	0.25372
Subiculum	137	1.78451	0.21028	0.10457
Subiculum	138	7.99599	0.1392	0.22869
Subiculum	139	4.6022	0.32173	0.24731
Subiculum	140	8.74554	0.28178	0.25808
Subiculum	141	11.2733	0.36038	0.34395
Subiculum	142	13.1111	0.1627	0.20065
Subiculum	143	1.27375	0.24428	0.10684
Subiculum	144	6.55514	0.43172	0.2111
Subiculum	145	4.13065	0.096968	0.15285
Subiculum	146	6.78453	0.14977	0.26032
Subiculum	147	6.66855	0.15102	0.2033
Subiculum	148	12.2109	0.13761	0.26451
Subiculum	149	7.23061	0.19456	0.24595
Subiculum	150	4.01314	0.10258	0.2398
Subiculum	151	11.7111	0.42601	0.38559

## Sheet: 2C, 2F, 5A-H, S2B
Basic field properties and theta phase precession properties obtained from individual rate- and phase-based fields
Rate-based fields										Phase-based fields
			Fig 2C, 5B, 5H	Fig 2C, 5B, 5H	Fig 2F	Fig 5D, 5H	Fig 5E	Fig 5H	Fig 5H				Fig 5A-B	Fig 5A-B, Fig S2B	Fig 5C	Fig 5D, 5H	Fig 5E	Fig 5F	Fig 5G-H	Fig 5F-H	Fig S2B	Fig S2B
region	cell#	field#	peak firing rate (Hz)	rate information (bit/spike)	field width (cm)	TPP slope (degree/cm)	TPP corr coef	TPP range	p-value of correlation	region	cell#	field#	peak firing rate (Hz)	rate information (bit/spike)	field width (cm)	TPP slope (degree/cm)	TPP corr coef	Onset phase	TPP range	p-value of correlation	mean firing rate (Hz)	phase information (bit/cm)
CA1	1	1	14.2297	1.89862	30	-8.57137	0.529297	355.537	0	CA1	1	1	14.2297	1.7063	35.4	-8.54047	0.580603	239.707	355.536	0	2.52522	0.31484
CA1	2	1	1.15816	1.81932	30	-2.39134	0.451939	262.285	0.00494	CA1	1	2	4.38	1.9988	28	-9.32797	0.570815	231.565	358.175	0	0.670688	0.17903
CA1	3	1	4.83247	1.69402	34	-2.41702	0.414127	295.808	0	CA1	2	1	1.08344	1.95362	18.8	-1.5698	0.427961	226.682	105.995	0.012331	0.180462	0.043185
CA1	4	1	7.48052	2.35495	20	-8.96388	0.451707	360.511	0	CA1	3	1	4.7165	1.52339	40.4	-3.51787	0.537178	182.008	265.971	0	1.01286	0.11918
CA1	5	1	4.86974	1.84996	30	-6.83157	0.584102	346.776	0	CA1	4	1	5.92208	1.80644	35.8	-4.61318	0.539578	272.973	291.375	0	0.966876	0.15125
CA1	6	1	10.7027	1.70476	32	3.4318	0.515049	360.755	0	CA1	5	1	4.7495	1.46437	46	-5.31084	0.66049	250.18	316.689	0	0.902386	0.18922
CA1	6	2	9.39796	1.96479	28	-10.7584	0.636322	358.342	0	CA1	6	1	10.4595	1.61552	34.6	3.40706	0.59573	222.996	352.628	0	2.11198	0.23374
CA1	7	1	1.97243	1.70462	34	-4.32578	0.605802	346.221	0	CA1	6	2	9.18367	1.61149	38.4	-9.13558	0.684413	250.875	359.53	0	1.55262	0.32371
CA1	8	1	4.55272	0.109944	92	-2.53748	0.09582	360.728	0.09189	CA1	7	1	1.9088	1.71452	29.4	-3.49591	0.549075	255.66	231.691	0	0.390606	0.1102
CA1	9	1	3.84083	1.74477	32	-1.65709	0.047804	359.246	0.797529	CA1	8	1	4.45687	2.2317	20.4	14.9154	0.38685	17.0696	343.054	0.000229	0.529144	0.16152
CA1	10	1	2.65668	2.22828	22	8.07462	0.551538	322.838	4e-06	CA1	8	2	3.08157	0.956627	52.6	-5.70854	0.651404	258.553	361.272	0	0.994103	0.1406
CA1	11	1	16.0645	1.60161	34	7.61279	0.643042	360.239	0	CA1	9	1	3.84083	1.86782	23	-4.79485	0.176593	227.435	353.732	0.060407	0.672497	0.15759
CA1	11	2	8.5363	1.98636	28	-9.68697	0.645968	343.536	0	CA1	10	1	2.6158	2.08727	20.6	7.36883	0.611703	259.485	361	0	0.39821	0.12731
CA1	12	1	2.6129	1.14341	46	-1.13141	0.459833	330.267	0	CA1	11	1	15.6774	1.46558	38.8	6.31374	0.681451	243.035	389.098	0	3.3896	0.34484
CA1	13	1	9.00826	1.88364	28	-9.17488	0.66052	354.591	0	CA1	11	2	8.5363	1.759	32.8	-9.47888	0.690061	256.956	343.801	0	1.4002	0.25859
CA1	14	1	0.951009	1.51845	38	-6.95469	0.808661	355.143	0.001042	CA1	12	1	2.51613	1.22899	40.6	-1.04262	0.398988	263.955	161.47	3.8e-05	0.659763	0.063409
CA1	14	2	2.95539	2.02703	26	-16.7562	0.368304	358.617	0.013027	CA1	13	1	8.59504	1.76726	28.6	-8.39058	0.679318	188.06	293.134	0	1.43901	0.30451
CA1	15	1	3.34661	2.17524	26	-10.9784	0.627793	350.677	0	CA1	14	1	2.67658	2.12418	17.4	-13.0264	0.439718	197.764	282.412	0.004454	0.397125	0.15897
CA1	16	1	3.72781	1.72175	32	-2.44716	0.448671	355.218	0.000318	CA1	15	1	3.34661	2.13102	21.8	-10.5542	0.61454	147.207	354.592	1e-06	0.451623	0.24478
CA1	17	1	2.11144	1.80549	32	-5.86157	0.371388	328.925	0.059158	CA1	16	1	3.46154	1.76427	28	-2.54337	0.603403	228.947	112.854	2e-06	0.651114	0.096708
CA1	17	2	3.05882	1.72616	32	-7.67447	0.72126	319.409	0	CA1	17	1	2.11144	1.90496	21.6	-3.89197	0.396908	111.103	237.619	0.046331	0.383167	0.11771
CA1	18	1	3.93258	2.11168	26	-7.28124	0.484385	343.41	2.6e-05	CA1	17	2	3	1.45385	36.8	-7.2975	0.71635	225.218	307.631	0	0.594888	0.16412
CA1	19	1	3.05233	0.135616	86	-0.661765	0.204664	360.15	0.003651	CA1	18	1	3.8764	2.22332	15.6	-3.88425	0.319059	85.0259	232.86	0.016198	0.579383	0.17888
CA1	20	1	2.27642	2.0484	24	0.342155	0.049282	352.488	0.949123	CA1	19	1	1.61905	1.30949	35	-1.49392	0.423383	186.774	137.969	0.017718	0.438937	0.079494
CA1	20	2	3.48697	1.02402	50	7.54508	0.132416	359.591	0.319914	CA1	19	2	3.03502	0.992261	43.8	-1.19832	0.288568	237.402	419.091	0.000776	1.12956	0.21624
CA1	21	1	4.30894	1.89254	28	0.673455	0.086994	336.996	0.736017	CA1	20	1	3.18637	1.90809	24.4	3.88685	0.353037	130.71	293.673	0.005671	0.488074	0.17184
CA1	22	1	1.12537	1.6515	34	-9.45415	0.519849	348.655	0.000102	CA1	21	1	3.65854	1.88777	23.2	1.29405	0.318166	313.032	132.327	0.024851	0.675127	0.081544
CA1	23	1	2.5	1.76987	32	-11.3242	0.678385	357.818	0	CA1	22	1	1.12537	1.80882	26.4	-9.06679	0.652077	197.126	290.689	1e-06	0.236347	0.083888
CA1	24	1	4.28571	2.10624	24	-5.49399	0.286857	358.038	0.000475	CA1	23	1	2.47191	1.74429	25.4	-11.1302	0.728559	208.588	323.256	0	0.480104	0.115
CA1	24	2	3.67561	1.15629	46	-7.39898	0.628398	354.844	0	CA1	24	1	4.10589	2.2451	19	-7.83869	0.471067	132.656	314.762	0	0.661856	0.1637
CA1	25	1	3.29498	2.00508	28	-8.07911	0.547973	338.96	0	CA1	24	2	3.6056	1.16569	43.2	-6.74914	0.753367	245.958	341.781	0	1.06685	0.17452
CA1	26	1	6.35734	1.46054	38	-5.21457	0.707494	358.067	0	CA1	25	1	3.29498	1.86514	31.4	-7.85824	0.561711	204.562	350.866	0	0.533866	0.15044
CA1	27	1	7.44526	2.02152	26	-6.88025	0.302405	360.941	0	CA1	26	1	6.35734	1.18754	54.4	-5.14077	0.723709	267.303	357.65	0	1.48207	0.23552
CA1	28	1	2.34437	1.82969	30	-7.86188	0.652237	354.249	0	CA1	27	1	7.39051	2.07345	23.4	-5.39501	0.280552	121.398	342.271	0	1.2675	0.17633
CA1	29	1	7.01681	0.824325	56	1.38386	0.236647	351.71	0	CA1	28	1	2.18543	2.04608	22.6	-4.72464	0.52399	178.899	186.801	5.8e-05	0.287851	0.07823
CA1	30	1	1.39073	1.59924	34	-3.84389	0.343999	344.457	0.017892	CA1	29	1	6.80672	1.71205	28	-4.23194	0.468816	198.129	329.945	0	1.37631	0.16721
CA1	31	1	5.47852	1.98603	28	-5.35867	0.491227	352.234	0	CA1	29	2	5.32258	1.4684	40	-5.37789	0.768827	251.83	262.562	0	1.15074	0.17627
CA1	32	1	4.69078	1.2898	42	4.16467	0.047099	359.025	0.712985	CA1	29	3	1.19578	1.99478	21.6	-1.85657	0.372011	215.076	106.738	0.025543	0.184553	0.052279
CA1	33	1	6.42857	2.01178	26	6.50214	0.386389	359.748	0	CA1	30	1	1.27152	1.60663	26.6	-4.45087	0.376428	194.845	278.478	0.013276	0.255648	0.083367
CA1	34	1	8.90756	1.58962	34	5.68581	0.563539	360.66	0	CA1	31	1	5.24414	1.96548	26	-5.09857	0.518212	242.09	252.864	0	0.879781	0.15715
CA1	34	2	7.98359	1.98967	28	-10.8207	0.59453	354.579	0	CA1	32	1	4.65578	1.91596	25.2	-9.58416	0.235963	344.136	379.156	0.002734	0.739428	0.14087
CA1	35	1	3.55435	1.84156	30	-6.34248	0.532826	311.693	0	CA1	33	1	6.30252	2.00549	22.8	6.63006	0.441434	208.13	383.098	0	1.0899	0.18236
CA1	36	1	15	1.27632	42	-7.43966	0.469205	358.939	0	CA1	33	2	0.677966	2.07809	21	-1.06765	0.399696	302.082	99.9776	0.172506	0.098341	0
CA1	37	1	5.90457	0.687147	60	1.67698	0.207994	360.311	8.2e-05	CA1	33	3	1.04128	1.3533	29.8	-5.77533	0.83669	208.312	248.577	0	0.251038	0.08587
CA1	38	1	6.78106	2.24157	22	-13.8304	0.25629	360.91	0.00031	CA1	34	1	8.78151	1.52983	35.2	4.98165	0.598878	263.429	388.452	0	1.93201	0.23222
CA1	39	1	18.7709	1.54427	36	6.08658	0.553247	360.509	0	CA1	34	2	7.94842	1.9206	27.8	-10.2102	0.606191	220.039	341.176	0	1.26155	0.24159
CA1	40	1	13.7624	2.03633	28	-7.92652	0.470994	354.281	0	CA1	35	1	3.45652	1.5268	38	-6.30959	0.71608	243.141	289.166	0	0.688088	0.13904
CA1	41	1	5.77922	2.71719	16	-4.63309	0.168245	356.866	0.123111	CA1	36	1	14.0657	1.35736	43	-6.84171	0.749961	22.5926	337.858	0	3.12228	0.35592
CA1	42	1	9.97633	2.09727	24	0.253525	0.171142	360.724	0.002617	CA1	37	1	3.22239	1.91751	24.8	-1.48385	0.29856	91.263	146.393	0.007103	0.552309	0.086295
CA1	43	1	13.9619	1.06009	48	-6.88894	0.503242	360.29	0	CA1	37	2	5.75188	1.38172	38.4	-5.39532	0.587814	298.358	359.148	0	1.24817	0.18333
CA1	44	1	12.6766	1.63462	34	6.65916	0.331767	357.079	0	CA1	38	1	4.61538	2.4309	18.2	-3.81808	0.25193	320.096	230.547	0.006437	0.652949	0.093226
CA1	45	1	23.352	1.28756	42	-6.30737	0.644855	359.169	0	CA1	39	1	18.7709	1.39377	44.2	4.88044	0.635611	23.308	390.123	0	4.02037	0.36271
CA1	46	1	4.53202	0.062552	92	0.197515	0.146082	359.091	0.002119	CA1	40	1	13.7624	2.03151	24	-8.38346	0.508245	334.241	351.398	0	1.97591	0.27427
CA1	47	1	11.6256	2.57689	18	-3.36328	0.358032	359.098	0	CA1	41	1	5.25974	2.41386	20.4	-3.57862	0.351884	50.8923	270.888	7.2e-05	0.643172	0.13715
CA1	48	1	20.8966	1.4437	38	-8.9487	0.450431	360.218	0	CA1	42	1	2.77241	2.13521	23.6	1.40706	0.163416	53.0665	171.706	0.312967	0.374828	0.080961
CA1	49	1	20	1.7949	32	8.92011	0.556974	357.503	0	CA1	42	2	8.73373	2.296	20.8	1.69412	0.337683	358.51	268.705	0	1.32518	0.22045
CA1	50	1	32.2307	1.19042	44	5.49199	0.55503	360.894	0	CA1	43	1	12.3529	1.36962	37.6	-4.55272	0.716299	34.1161	217.623	0	3.03632	0.27151
CA1	51	1	4.84962	0.07389	92	2.81705	0.070437	360.778	0.2235	CA1	43	2	4.01379	2.16907	19.2	0.834615	0.187191	79.1814	88.0031	0.108059	0.547869	0.06317
CA1	52	1	0.91621	2.0781	28	7.23502	0.370977	308.4	0.034328	CA1	43	3	3.19527	2.65843	10.4	-0.94703	0.13407	340.01	109.256	0.441379	0.379621	0.088015
CA1	53	1	7.25592	2.04727	28	-10.4184	0.534711	351.208	0	CA1	44	1	12.6766	1.65366	35.8	6.15941	0.388615	321.087	350.525	0	2.54703	0.26733
CA1	54	1	14.6285	1.91104	30	8.7404	0.601958	360.693	0	CA1	45	1	23.2402	1.09984	55.6	-5.63604	0.680881	50.8694	398.407	0	6.40202	0.30799
CA1	55	1	10.3771	1.39423	40	-8.09133	0.491779	358.091	0	CA1	46	1	4.10891	1.03014	45.6	2.29096	0.623897	133.86	162.224	0	1.0373	0.14295
CA1	56	1	24.6554	1.76254	32	-9.60631	0.659282	360.346	0	CA1	46	2	3.23741	1.10181	46.2	-1.76031	0.406574	223.44	190.237	0	1.06805	0.13593
CA1	57	1	26.6314	1.31457	42	-5.66949	0.463145	360.709	0	CA1	47	1	11.4191	2.53365	19.4	-2.99381	0.338518	35.2541	352.984	0	1.49815	0.28228
CA1	58	1	3.49353	2.06227	28	8.23034	0.548275	353.57	0	CA1	48	1	20.2345	1.54035	35.4	-8.90027	0.594849	77.392	407.699	0	3.86881	0.37775
CA1	59	1	3.41923	1.75466	32	-9.84716	0.675602	348.742	0	CA1	49	1	19.8068	1.78119	29	8.82125	0.598113	22.3283	357.962	0	3.76765	0.32044
CA1	60	1	19.2963	1.77684	32	-11.7517	0.705473	359.157	0	CA1	50	1	32.1396	1.09133	49.8	4.96563	0.647452	353.214	403.209	0	9.63688	0.44233
CA1	61	1	2.97337	1.84101	32	5.09025	0.335705	360.005	3e-06	CA1	50	2	5.09284	2.39489	19.2	0.00934	0.058471	58.8965	143.376	0.74526	0.685905	0.08703
CA1	62	1	14.0778	1.66068	34	-7.95377	0.577014	360.896	0	CA1	51	1	2.74354	1.77789	24.8	2.49039	0.355419	8.389	178.767	0.002812	0.547906	0.070685
CA1	63	1	20.1554	1.32571	42	5.97278	0.580499	360.79	0	CA1	51	2	4.42446	2.07763	20.8	5.95092	0.218869	222.875	365.71	0.015864	0.672321	0.0043247
CA1	64	1	0.705394	1.0134	52	-5.04264	0.697961	360.498	0	CA1	52	1	0.704777	2.43288	12.4	1.61176	0.16925	174.134	189.81	0.605744	0.089277	0.042941
CA1	65	1	3.90793	2.41459	20	2.22691	0.160167	351.434	0.117411	CA1	53	1	7.25592	1.99509	25.2	-10.7751	0.551503	206.796	377.889	0	1.15166	0.17428
CA1	65	2	5.27956	2.21482	26	-14.3624	0.584252	350.912	0	CA1	54	1	2.2293	2.14178	19	-6.44621	0.657867	120.316	202.639	0	0.381824	0.092145
CA1	66	1	1.03053	1.78917	30	-0.160265	0.415435	187.466	0.003084	CA1	54	2	13.988	1.88723	27.6	8.17021	0.651322	186.372	384.712	0	2.35555	0.2689
CA1	67	1	0.86728	1.92703	30	-1.66723	0.326824	279.717	0.154241	CA1	55	1	10.3381	1.2781	48.2	-7.33758	0.526718	214.62	378.709	0	2.74012	0.22227
CA1	67	2	1.69683	1.79823	30	-0.142585	0.230795	357.549	0.03985	CA1	56	1	24.3433	1.64012	37	-8.64743	0.697359	206.349	377.853	0	4.68339	0.37637
CA1	68	1	17.8222	1.80613	32	-5.28417	0.490292	354.617	0	CA1	57	1	26.3453	1.42004	39.2	-6.91155	0.565113	127.626	376.808	0	6.1487	0.38979
CA1	69	1	1.17834	1.92996	28	-0.555325	0.084416	331.846	0.822039	CA1	58	1	3.43808	1.99126	27.2	7.55031	0.6062	210.889	357.483	0	0.538806	0.13354
CA1	70	1	1.58631	0.486508	78	0.193685	0.294538	348.67	0.000101	CA1	59	1	3.41923	1.61196	35.6	-9.00149	0.701709	231.961	355.79	0	0.640649	0.15134
CA1	71	1	2.42565	1.70094	34	3.9045	0.5627	326.999	0	CA1	60	1	19.2963	1.64302	38.8	-9.31385	0.70052	214.779	375.63	0	3.92963	0.39151
CA1	72	1	9.20382	1.5151	36	5.86387	0.164614	358.512	0.000283	CA1	61	1	2.7071	1.86984	25.2	4.03815	0.380178	230.95	260.743	0	0.528372	0.057269
CA1	73	1	22.7987	1.08805	48	-4.31207	0.258087	360.088	0	CA1	62	1	13.915	1.53918	40.2	-8.26598	0.601967	223.054	414.899	0	3.08114	0.3108
CA1	74	1	10.5155	2.39442	20	-1.6738	0.239652	360.741	1e-06	CA1	63	1	18.6472	1.27546	40.4	5.83851	0.673942	226.244	415.595	0	5.26696	0.28545
CA1	75	1	2.70059	2.12911	26	-9.8297	0.541081	358.217	0	CA1	64	1	0.705394	0.872962	59.8	-5.13413	0.733684	189.866	371.867	0	0.222632	0.055879
CA1	76	1	3.96855	1.92317	28	-10.3635	0.506496	359.849	0	CA1	65	1	3.83292	2.35269	19	1.86058	0.126974	277.215	259.03	0.24007	0.563682	0.089494
CA1	77	1	12.6969	1.64189	34	-9.67396	0.529095	356.951	0	CA1	65	2	5.27956	2.19493	19.6	-14.5593	0.587004	196.573	360.592	0	0.740576	0.12119
CA1	78	1	12.0598	2.01384	28	-11.5741	0.584618	358.406	0	CA1	66	1	0.837104	1.79817	22	0.894515	0.323373	220.477	102.481	0.041197	0.16512	0.028262
CA1	79	1	14.4793	1.64081	34	-5.53658	0.620055	360.845	0	CA1	67	1	0.749014	1.99254	21	-0.697905	0.196196	60.6928	124.198	0.561361	0.122642	0.034344
CA1	80	1	29.5252	1.45831	38	5.34033	0.357769	360.886	0	CA1	67	2	1.69683	1.78655	25.8	0.167075	0.232011	249.193	222.136	0.040647	0.34034	0.052147
CA1	81	1	3.76812	1.38629	40	6.14772	0.377027	350.895	0	CA1	68	1	17.7448	1.71984	34.8	-5.16287	0.508642	126.705	312.963	0	3.42421	0.25865
CA1	82	1	23.5359	1.7608	30	-7.11704	0.244157	360.989	0	CA1	69	1	1.0828	2.04429	19.8	-2.42522	0.209908	357.976	251.526	0.32512	0.165971	0.064961
CA1	83	1	10.8565	2.082	24	-6.58545	0.320063	354.22	0	CA1	70	1	1.06267	1.35238	37.4	0.23143	0.099578	176.531	104.307	0.750092	0.230116	0.035841
CA1	84	1	18.1041	1.03313	48	-3.78261	0.379107	360.041	0	CA1	70	2	1.44796	1.55774	30.6	1.03434	0.23653	188.166	196.625	0.024223	0.366425	0.05542
CA1	85	1	16.9475	0.530986	70	-1.41919	0.057905	360.619	0.074382	CA1	71	1	2.23048	1.67766	27	3.5171	0.585964	289.794	194.819	0	0.429905	0.062233
CA1	86	1	4.06374	2.10246	24	-1.89757	0.178393	360.075	0.05102	CA1	72	1	9.10828	1.94605	24	10.563	0.335435	201.853	366.815	0	1.61394	0.18485
CA1	87	1	18.2677	0.964582	52	-5.70111	0.510583	360.849	0	CA1	72	2	2.9682	1.74447	28.6	2.19932	0.581634	131.514	291.541	0	0.514907	0.11605
CA1	88	1	4.23913	0.831524	58	3.00301	0.541008	357.847	0	CA1	72	3	3.42548	1.49183	42.2	4.00779	0.458528	228.766	358.677	0	0.631587	0.12019
CA1	89	1	1.45043	1.98558	28	14.3793	0.635341	357.5	0	CA1	73	1	22.5727	1.18897	47.4	-3.98502	0.431017	212.732	362.373	0	6.0157	0.2808
CA1	90	1	4.47602	2.71365	16	2.10209	0.333898	354.214	0.00057	CA1	73	2	2.61834	0.772076	54.4	-0.672025	0.349507	221.24	209.617	0	1.11151	0.088685
CA1	91	1	14.1012	1.7011	32	-4.55213	0.585778	360.711	0	CA1	74	1	9.875	2.29932	19.8	-1.39542	0.263157	186.684	327.062	0	1.46835	0.13339
CA1	92	1	23.497	1.67247	32	-9.36422	0.542316	360.415	0	CA1	75	1	2.31898	2.29072	16.8	-6.44563	0.538071	204.753	191.334	0	0.318143	0.07442
CA1	93	1	1.94805	0.632688	64	-1.55976	0.293202	359.221	0.000131	CA1	76	1	3.10881	2.06825	22.2	-7.36309	0.62756	214.672	191.056	0	0.485141	0.11776
CA1	94	1	12.2944	1.19049	44	-7.78609	0.715637	360.277	0	CA1	76	2	0.961214	2.44069	11.8	-1.03327	0.402585	316.019	103.067	0.074781	0.120325	0.045199
CA1	95	1	6.51852	2.44411	20	-1.22001	0.048785	351.537	0.69645	CA1	77	1	12.5768	1.63051	36	-9.89208	0.653211	203.721	372.669	0	2.48816	0.30678
CA1	96	1	0.793269	1.24105	42	0.73952	0.242275	305.24	0.124463	CA1	78	1	11.9269	1.92786	28.6	-11.2345	0.598696	241.904	382.872	0	1.87223	0.33193
CA1	97	1	6.06383	1.68752	34	-7.51823	0.194081	356.556	0.005527	CA1	79	1	14.281	1.53348	35.4	-4.75877	0.641372	205.779	397.674	0	2.97004	0.27503
CA1	98	1	7.7983	1.51955	36	-6.02989	0.202571	353.081	0.00042	CA1	80	1	29.482	1.50747	39.4	4.48537	0.483637	196.542	388.595	0	6.11553	0.41303
CA1	99	1	6.17766	1.37025	40	-9.66401	0.184032	360.665	0.004824	CA1	81	1	3.04348	2.15437	21.4	-8.4775	0.543741	165.398	249.954	0	0.409015	0.11993
CA1	100	1	6.29229	1.74986	30	-8.84503	0.312677	355.378	6e-06	CA1	81	2	1.98692	1.78608	24.4	2.2042	0.44854	221.985	204.519	5e-06	0.380321	0.085117
CA1	101	1	17.6283	1.08701	48	-4.46683	0.449686	359.944	0	CA1	82	1	23.0387	1.90874	25	-7.37707	0.518995	135.539	341.312	0	3.88588	0.32571
CA1	102	1	9.03361	1.32369	42	-8.69456	0.529421	358.05	0	CA1	82	2	3.7554	1.57896	32.2	-7.24152	0.695321	214.613	330.214	0	0.846999	0.1501
CA1	103	1	8.80215	1.05361	50	-6.69361	0.328779	359.176	0	CA1	82	3	1.7037	2.54593	15.6	-7.9785	0.44016	82.7041	185.561	0.005348	0.185485	0.064634
CA1	104	1	8.63454	2.04037	26	-7.07953	0.461784	342.726	0	CA1	83	1	10.8209	2.01995	25.4	-6.26802	0.328272	298.135	357.373	0	2.12209	0.19119
CA1	105	1	20.486	0.678294	52	-2.72393	0.412208	359.816	0	CA1	83	2	1.38535	2.4021	11.4	-5.4642	0.55764	114.964	116.741	0.005911	0.168954	0.043414
CA1	106	1	14.9772	0.891436	46	-5.75794	0.517525	358.289	0	CA1	83	3	2.67429	1.74216	29	-8.77886	0.801905	211.548	255.105	0	0.475552	0.12356
CA1	107	1	18.0948	1.43929	34	-7.02232	0.614946	356.159	0	CA1	84	1	16.3418	1.14072	45.2	-4.24423	0.601243	180.359	271.452	0	4.78726	0.28
CA1	108	1	3.76646	1.02279	44	-8.85626	0.182611	359.48	0.005598	CA1	85	1	3.5247	2.1258	16.8	1.09329	0.284484	302.086	66.3375	0.008439	0.510156	0.034484
CA1	109	1	16.5901	1.35232	36	6.13054	0.48279	358.463	0	CA1	85	2	12.2835	1.46707	32.8	-6.81948	0.708727	170.607	273.568	0	3.00198	0.28063
CA1	110	1	5.62118	1.50951	34	-7.61444	0.647297	358.924	0	CA1	85	3	5.94203	1.10626	47.2	4.6719	0.644742	212.984	405.601	0	1.94968	0.2198
CA1	111	1	17.3043	0.68159	56	-4.84701	0.574205	360.697	0	CA1	86	1	3.8247	1.97697	26	-1.71292	0.155512	243.837	243.763	0.11481	0.625932	0.10352
CA1	112	1	31.8436	0.994287	46	-6.25407	0.628583	359.321	0	CA1	87	1	18.2677	0.911649	56.4	-5.77823	0.550751	277.412	393.876	0	6.6956	0.36536
CA1	113	1	6.33262	1.86736	26	1.39998	0.076634	341.145	0.659039	CA1	88	1	1.35099	2.00192	20.4	-0.55206	0.500226	216.009	122.48	0.003166	0.208535	0.047793
CA1	113	2	14.6495	1.70667	30	-7.97948	0.473963	354.825	0	CA1	88	2	4.23913	1.34729	37	-7.78625	0.617294	135.572	347.353	0	0.974956	0.15427
CA1	114	1	10.5405	1.6768	28	-3.27333	0.307034	355.368	0	CA1	89	1	1.43207	1.96907	23.4	14.2957	0.650433	232.053	348.595	0	0.250098	0.08353
CA1	115	1	16.3318	0.61726	58	-6.15048	0.535819	356.746	0	CA1	90	1	3.25044	2.56685	16.4	1.70434	0.240449	185.186	145.193	0.022019	0.396264	0.063414
CA1	116	1	11.2245	1.72254	30	-13.2798	0.558873	357.818	0	CA1	91	1	13.8615	1.57194	35.6	-3.83802	0.616445	220.809	408.571	0	2.86322	0.22319
CA1	117	1	5.39792	1.97143	26	-16.8073	0.211455	347.017	0.065383	CA1	92	1	23.2814	1.66227	32.4	-10.5876	0.620131	194.46	382.952	0	4.48734	0.32516
CA1	118	1	17.7778	1.37319	36	5.63125	0.528117	359.986	0	CA1	93	1	1.81818	1.95482	24.6	4.6418	0.307936	278.801	263.882	0.060972	0.266369	-0.0080076
CA1	119	1	9.08316	1.74101	28	-3.65328	0.245318	348.698	0.001646	CA1	93	2	0.981595	2.01604	21.2	-7.17383	0.588067	207.544	202.373	0.000296	0.160017	0.063241
CA1	120	1	5.19553	1.45878	34	6.28714	0.501012	360.033	0	CA1	93	3	1.33283	2.09962	18.8	4.73769	0.363571	187.561	225.653	0.007515	0.190411	0.060638
CA1	121	1	15.8313	1.46495	34	-7.2002	0.555006	359.355	0	CA1	94	1	12.0346	1.13752	46.2	-7.58813	0.769212	219.249	402.004	0	3.90919	0.26657
CA1	122	1	6.52893	1.39594	36	-8.41935	0.537842	346.691	0	CA1	95	1	6.46914	2.4077	17.8	-1.34344	0.058697	246.185	348.248	0.591313	0.890663	0.16531
CA1	123	1	18.4358	1.21348	40	-6.99064	0.6372	347.078	0	CA1	96	1	0.793269	1.74811	22	1.07541	0.231996	241.619	112.495	0.215687	0.145319	0.026349
CA1	124	1	4.91197	1.82405	28	-10.8581	0.589437	357.829	0	CA1	97	1	6.06383	1.94504	22.8	-5.40645	0.266424	254.109	357.81	0.000207	1.02149	0.17255
CA1	125	1	26.0057	1.14607	42	-6.76509	0.604994	360.887	0	CA1	98	1	7.42896	1.6107	28	-6.22367	0.403949	93.994	357.222	0	1.57319	0.21282
CA1	126	1	26.8565	1.04339	44	-2.9703	0.38084	360.924	0	CA1	99	1	6.13728	1.86452	23.6	-11.464	0.368816	135.389	361.335	0	1.1373	0.25684
CA1	127	1	14.9084	1.29633	36	-8.99204	0.510594	358.801	0	CA1	100	1	6.29229	1.83121	27.8	-8.28317	0.437906	291.692	366.622	0	1.14626	0.19221
CA1	128	1	13.8776	0.30721	76	-0.22387	0.090008	360.689	0.05568	CA1	101	1	17.4159	0.900789	62	-4.29087	0.506747	3.046	378.491	0	6.06808	0.25316
CA1	129	1	11.6701	1.4062	36	-3.96161	0.404757	359.766	0	CA1	102	1	8.94958	1.31674	45	-7.59728	0.663283	11.6275	363.813	0	2.30753	0.18128
CA1	130	1	18.7576	1.06202	42	-3.73105	0.412196	360.317	0	CA1	103	1	1.80797	2.54883	12	-0.764105	0.0937	111.662	130.62	0.741926	0.24723	0.054
CA1	131	1	3.84342	1.97047	24	-3.67189	0.386308	341.538	0.001407	CA1	103	2	8.19246	1.20155	44.4	-7.33825	0.510609	22.0903	409.613	0	2.25738	0.16246
CA1	132	1	19.386	0.744921	54	-5.68289	0.681242	360.013	0	CA1	104	1	8.51406	2.03262	23	-7.09164	0.493756	303.618	300.123	0	1.30491	0.17556
CA1	133	1	12.6168	1.67037	30	-9.03941	0.569486	331.174	0	CA1	105	1	17.2418	0.837313	51.2	-5.22822	0.743037	280.075	345.515	0	5.85863	0.4501
CA1	134	1	3.67347	1.13881	42	0.757465	0.273704	331.01	0.011593	CA1	105	2	6.88687	1.63199	23.2	-7.66622	0.815722	296.62	249.458	0	1.37472	0.26937
CA1	135	1	2.88256	1.60418	30	-0.865845	0.310695	316.885	0.019106	CA1	106	1	12.8376	0.911656	48	-5.76314	0.659301	301.774	386.199	0	4.57971	0.27887
CA1	136	1	7.73936	1.12435	42	-4.75775	0.582069	356.185	0	CA1	106	2	4.15166	2.38644	13.2	-4.11041	0.274626	126.639	250.995	0.003629	0.496304	0.13754
CA1	137	1	14.046	1.45582	34	-8.92546	0.426348	360.165	0	CA1	107	1	17.9104	1.19607	42.4	-5.51417	0.655873	297.622	358.878	0	3.77527	0.44261
CA1	138	1	28.8851	1.21195	40	-8.38148	0.4802	360.896	0	CA1	108	1	0.957055	0.993309	40	-2.8178	0.705428	233.342	156.054	0	0.274001	0.040081
CA1	139	1	4.20608	0.762706	54	0.129735	0.332922	351.552	4e-06	CA1	108	2	3.47673	1.43527	31	-5.2739	0.629488	256.38	276.414	0	0.749013	0.13929
CA1	140	1	18.5473	1.8331	28	10.688	0.315509	360.589	0	CA1	109	1	16.3781	1.5216	28.2	7.37743	0.60054	206.708	368.994	0	3.77507	0.47998
CA1	141	1	12.4371	1.69866	30	-10.8488	0.327872	353.876	0	CA1	110	1	5.01018	1.40306	32.4	-7.59239	0.753283	241.822	297.012	0	1.23014	0.27841
CA1	142	1	3.26087	1.80909	28	-10.7241	0.524908	357.015	0	CA1	111	1	17.0435	0.601794	58.2	-4.66599	0.638799	235.644	363.217	0	7.96733	0.43468
CA1	143	1	2.92089	0.46766	64	-1.93087	0.399216	352.719	0	CA1	112	1	31.5922	0.883919	53	-5.91273	0.678741	185.054	364.424	0	11.2099	0.62206
CA1	144	1	10.5952	1.80698	28	-13.8569	0.486438	360.253	0	CA1	113	1	5.75693	1.94213	18.4	-0.412775	0.123387	248.41	239.894	0.392074	0.980531	0.13201
CA1	145	1	10.964	1.78836	26	-7.34295	0.244912	360.675	5e-06	CA1	113	2	14.5794	1.62497	30	-8.0688	0.508376	141.549	340.37	0	2.84183	0.38014
CA1	146	1	3.09524	1.51561	32	-2.55152	0.268026	350.227	0.007035	CA1	114	1	10.0901	1.61352	28.4	-3.28848	0.356473	205.526	324.389	0	2.46781	0.27185
CA1	147	1	12.1107	1.32735	38	6.72551	0.694387	358.894	0	CA1	115	1	16.2617	0.54973	60.4	-5.82832	0.588878	165.51	469.801	0	6.189	0.48012
CA1	148	1	18.75	1.74153	30	6.8261	0.248019	360.564	0	CA1	116	1	11.2245	1.65373	29.4	-12.3107	0.562384	202.137	382.971	0	2.13992	0.32376
CA1	149	1	3.01229	0.234011	82	0.03935	0.070104	353.749	0.608736	CA1	117	1	5.39792	2.19455	14	12.4503	0.517791	190.612	349.985	0	0.765021	0.21648
CA1	150	1	7.96417	1.71074	30	-7.53023	0.353369	360.707	0	CA1	118	1	17.6923	1.29392	38.4	5.52887	0.627751	140.783	362.341	0	4.43058	0.37375
CA1	151	1	15.0964	1.20815	40	-6.46267	0.694991	360.731	0	CA1	119	1	8.03571	1.76432	24.6	-2.97727	0.324468	109.302	182.621	9e-05	1.4479	0.18599
CA1	152	1	26.2302	0.938087	46	-8.36178	0.245165	360.824	0	CA1	120	1	1.66667	1.41755	25.4	-3.93839	0.77979	200.264	153.758	0	0.476102	0.10047
CA1	153	1	3.1643	0.759907	54	-4.65004	0.67754	342.108	0	CA1	120	2	4.29775	1.71913	25.8	-0.03086	0.306185	309.788	153.461	0.02583	0.801099	0.1127
CA1	154	1	9.89293	1.06774	44	-4.51583	0.452654	346.522	0	CA1	121	1	15.5422	1.43637	31.2	-7.12223	0.604822	106.278	359.85	0	3.87667	0.38084
CA1	155	1	2.87234	1.54002	32	-6.78256	0.52938	349.626	0	CA1	122	1	6.44628	1.34983	34.6	-8.02747	0.655398	182.772	326.538	0	1.53789	0.23234
CA1	156	1	4.32	1.52784	34	-0.863635	0.531271	355.414	0	CA1	123	1	18.4167	1.03638	49.2	-6.39351	0.679397	169.781	348.699	0	5.82402	0.42191
CA1	157	1	20.566	1.28433	38	-4.56517	0.406204	360.387	0	CA1	124	1	4.48944	1.94345	18.8	-8.81302	0.612149	181.294	225.681	0	0.760602	0.17089
CA1	158	1	6.32979	1.64321	30	10.0289	0.589195	359.468	0	CA1	125	1	26.0057	0.911347	56.6	-5.63415	0.662542	203.012	418.983	0	7.66432	0.54054
CA1	159	1	8.87417	2.20357	20	-10.5808	0.337978	359.093	1e-06	CA1	126	1	26.7882	0.933698	46.6	-2.74533	0.436612	149.535	360.884	0	8.18383	0.37125
CA1	160	1	25.9006	1.07377	42	-6.65652	0.367768	360.326	0	CA1	127	1	14.7862	1.25805	35.8	-8.13744	0.594838	208.089	426.603	0	4.16544	0.46282
CA1	161	1	1.5547	1.0656	44	-4.3913	0.650582	358.21	0	CA1	128	1	9.2562	1.41879	33.8	-2.82791	0.122125	120.138	314.467	0.184004	2.16929	0.23834
CA1	162	1	6.57201	1.0659	44	-5.72611	0.675105	354.864	0	CA1	128	2	13.6054	1.32517	35.4	-7.22498	0.514967	138.869	357.248	0	3.32393	0.32396
CA1	163	1	15.0977	1.75965	28	-8.3541	0.41985	358.798	0	CA1	129	1	10.7536	1.35931	33.8	-3.90753	0.466913	205.445	316.258	0	2.81691	0.292
CA1	164	1	16.8502	0.845622	50	-5.50771	0.468564	360.747	0	CA1	130	1	17.9022	1.00639	42	-3.70554	0.463647	246.313	350.415	0	6.33306	0.39887
CA1	165	1	13.6318	1.48545	34	-8.5385	0.433626	360.492	0	CA1	131	1	3.41637	2.01612	16.8	-3.08611	0.414254	235.115	112.975	0.001351	0.568492	0.10617
CA1	166	1	2.22517	1.57581	32	-1.68075	0.153018	345.691	0.369682	CA1	132	1	18.9474	0.59824	66.4	-5.36269	0.698683	188.624	389.235	0	8.51168	0.53917
CA1	167	1	1.8314	1.12122	42	-8.06218	0.31695	340.581	0.005956	CA1	133	1	12.6168	1.35594	42.4	-8.15043	0.628085	210.034	354.888	0	2.77231	0.36568
CA1	168	1	2.58126	1.31028	38	0.18626	0.232633	352.293	0.06329	CA1	134	1	1.82243	0.743257	48.8	0.849255	0.3188	219.371	174.634	0.017157	0.680913	0.10331
CA1	169	1	19.9683	1.37892	36	-7.14592	0.519982	360.301	0	CA1	134	2	1.76871	1.74892	18.4	-3.68017	0.484561	116.693	159.515	0.00812	0.336092	0.10585
CA1	170	1	16.6477	0.761045	52	-4.73837	0.067914	360.141	0.087372	CA1	135	1	2.72242	1.60623	23	-0.948725	0.339573	203.709	157.62	0.009928	0.603563	0.11007
CA1	171	1	21.4773	0.912469	48	-5.01534	0.536582	360.615	0	CA1	136	1	7.73936	1.06281	41.6	-4.23401	0.625268	358.779	353.092	0	2.59154	0.24768
CA1	172	1	13.7838	0.909488	48	-1.42023	0.530436	357.913	0	CA1	137	1	13.9224	1.47737	34	-8.75873	0.553492	169.5	381.288	0	3.11649	0.41946
CA1	173	1	23.1977	1.40168	36	-9.81467	0.534098	360.603	0	CA1	138	1	27.9223	1.11381	43.8	-7.74185	0.587467	188.232	391.877	0	7.672	0.64706
CA1	174	1	13.8655	1.81224	26	-1.97248	0.260197	333.431	0	CA1	139	1	4.10473	0.723572	53	0.214435	0.361282	216.953	303.611	1e-06	1.31564	0.14671
CA1	175	1	15.9343	1.8893	26	-12.7889	0.378223	360.12	0	CA1	140	1	18.5473	2.08745	22	13.8917	0.385554	152.029	373.034	0	2.69711	0.42405
CA1	176	1	21.8341	1.82791	28	-14.1592	0.457196	360.53	0	CA1	141	1	12.3576	1.70984	26.6	-9.96303	0.390482	155.385	356.685	0	2.46244	0.25188
CA1	177	1	8.40237	0.135663	78	-3.33026	0.119356	360.637	0.002503	CA1	142	1	3.21429	1.74874	25.4	-10.1172	0.558145	176.449	376.03	0	0.568147	0.16639
CA1	178	1	29.3023	1.71179	30	-11.9395	0.451582	360.46	0	CA1	143	1	2.45902	1.18843	34.6	1.32688	0.278597	145.925	166.49	0.015726	0.749211	0.10829
CA1	179	1	1.9244	2.38766	22	19.6293	0.163592	346.776	0.460193	CA1	143	2	2.18274	1.62208	24.4	-2.67876	0.383467	154.919	189.203	0.003478	0.482191	0.09422
CA1	180	1	7.86	0.909777	48	-3.1178	0.213436	358.668	1.2e-05	CA1	144	1	10.4762	1.86547	21.4	-13.3684	0.552686	206.952	364.524	0	1.82898	0.19971
CA1	181	1	2.60355	1.39262	36	1.83262	0.380714	359.522	0.000823	CA1	145	1	10.964	1.75984	29.6	-6.56863	0.421123	224.765	411.567	0	2.2102	0.28653
CA1	182	1	16.5435	2.061	22	-14.824	0.474193	358.968	0	CA1	146	1	3.01587	1.54527	26	-2.35738	0.327508	250.434	222.324	0.001044	0.702243	0.1431
CA1	183	1	22.7395	1.71969	28	-5.22984	0.490354	359.887	0	CA1	147	1	12.1107	1.27409	37.8	6.45927	0.703586	215.235	395.351	0	3.12049	0.32456
CA1	184	1	19.8837	1.72165	30	9.31613	0.380765	360.695	0	CA1	148	1	18.75	1.82256	26.4	9.77483	0.220927	147.393	370.438	1e-06	3.28184	0.37206
CA1	185	1	12.3144	1.29796	38	0.979515	0.137316	358.796	0.003397	CA1	149	1	2.45902	0.710418	55.2	0.06409	0.175664	193.965	162.584	0.138774	0.867404	0.094809
CA1	186	1	7.19178	1.79263	26	-2.82615	0.209887	357.601	0.001474	CA1	149	2	1.46939	2.19165	16.8	-1.69683	0.178185	242.639	137.331	0.538416	0.21448	0.045133
CA1	187	1	7.62	0.957974	48	-4.82463	0.704615	360.926	0	CA1	150	1	7.67101	1.69179	28	-6.34415	0.390531	199.136	352.796	0	1.38175	0.18967
CA1	188	1	2.57016	1.58755	32	-6.84219	0.589338	360.572	0	CA1	151	1	15.0964	1.11176	46	-6.11841	0.72114	163.905	361	0	4.60985	0.34108
CA1	189	1	15.3697	1.53819	32	-5.75438	0.410948	358.727	0	CA1	152	1	12.4955	1.5516	33.8	6.24467	0.441649	166.019	361.176	0	2.61731	0.2918
CA1	190	1	13.401	1.48519	32	-7.95701	0.621867	356.116	0	CA1	152	2	26.1905	1.46892	32.8	-8.51961	0.507016	197.313	396.032	0	6.05878	0.50073
CA1	191	1	5.85454	1.66859	30	-3.55722	0.267744	355.469	0.000104	CA1	153	1	3.10345	0.685187	51.2	-4.0374	0.724325	252.968	337.054	0	1.26806	0.16541
CA1	192	1	4.03694	2.26714	20	-18.7343	0.534687	346.446	0	CA1	154	1	9.57173	1.06844	48.4	-4.50217	0.655328	137.448	274.172	0	2.66394	0.24603
CA1	193	1	10.7924	1.37343	36	-6.58186	0.49195	355.345	0	CA1	155	1	1.93985	1.74915	21	-3.29738	0.466029	155.229	161.905	0.000692	0.386478	0.10551
CA1	194	1	4.14773	1.47014	34	-7.90595	0.650008	360.303	0	CA1	156	1	4.08829	1.63971	27.8	0.02671	0.26254	195.432	140.384	0.014422	0.839158	0.10736
CA1	195	1	7.22603	1.84728	26	1.16457	0.256252	356.668	8.1e-05	CA1	157	1	19.6226	1.25166	36.4	-4.56458	0.470103	107.754	328.061	0	5.28913	0.31899
CA1	196	1	4.3472	1.67077	32	8.80728	0.296476	360.856	0.000845	CA1	157	2	3.23276	1.91517	21.8	6.8881	0.506224	246.502	352.006	1e-06	0.525699	0.15728
CA1	197	1	2.6776	1.26766	38	-5.1548	0.528911	287.997	0	CA1	158	1	6.32979	1.59088	28.4	9.66619	0.692379	173.917	359.792	0	1.34491	0.19655
CA1	198	1	3.45178	1.48249	32	-5.19479	0.577496	349.825	0	CA1	159	1	8.87417	2.18277	21.2	-10.1584	0.400157	207.604	394.391	0	1.42512	0.22476
CA1	199	1	20.6909	1.35642	36	-7.2012	0.501529	359.736	0	CA1	160	1	25.6211	1.18705	40	-6.75179	0.518788	205.382	397.581	0	7.19527	0.48882
CA1	200	1	11.8213	1.38754	34	0.169965	0.153175	360.476	0.000471	CA1	161	1	1.5547	1.08962	40.2	-3.47475	0.638578	164.802	201.436	3e-06	0.435325	0.086239
CA1	201	1	21.3384	0.992152	46	-4.102	0.607253	359.768	0	CA1	162	1	5.84178	0.982213	44	-5.56606	0.759879	186.34	320.419	0	2.15706	0.23631
CA1	202	1	14.6076	1.57282	32	-8.35348	0.515796	360.764	0	CA1	163	1	15.0977	1.42978	42.2	-7.42335	0.485216	227.114	375.805	0	2.98235	0.32288
CA1	203	1	26.8621	0.836033	50	-6.14211	0.555607	360.616	0	CA1	164	1	15.9825	0.752153	57.8	-5.41448	0.664895	209.355	344.567	0	6.33366	0.38935
CA1	204	1	7.54412	1.61562	32	-11.4439	0.526553	351.562	0	CA1	165	1	13.0743	1.36187	38.8	-7.83965	0.575106	201.9	349.797	0	2.90529	0.3988
CA1	205	1	4.20233	1.70584	30	-9.02932	0.50912	351.901	0	CA1	166	1	1.82781	1.70256	24.6	-1.52811	0.145395	185.067	240.051	0.48736	0.34675	0.097847
CA1	206	1	25.3125	1.22006	40	-6.44648	0.555394	343.524	0	CA1	167	1	1.51751	1.61498	26	-9.486	0.713768	135.446	272.334	0	0.32747	0.11826
CA1	207	1	10.7339	0.68755	56	-2.55497	0.080746	360.893	0.17142	CA1	168	1	2.5239	1.35952	32.8	-0.32061	0.105035	171.865	152.494	0.588869	0.659994	0.068517
CA1	208	1	25.0122	0.926659	48	-6.14718	0.643878	360.212	0	CA1	169	1	19.7781	1.06785	45.6	-5.93287	0.632261	199.253	373.531	0	5.19763	0.4253
CA1	209	1	16.8192	1.12124	42	-2.39475	0.558795	360.657	0	CA1	170	1	16.0336	1.50292	30.4	-5.35782	0.201608	39.3876	375.897	2e-06	3.93934	0.24124
CA1	210	1	17.7857	1.67217	30	-13.4766	0.508114	359.216	0	CA1	170	2	8.88045	1.17635	36.4	5.16119	0.39158	108.915	362.808	0	2.576	0.19352
CA1	211	1	3.65217	1.12584	42	-1.05872	0.314904	354.481	0.000967	CA1	170	3	6.00728	2.12924	16.2	2.00226	0.089988	135.701	330.596	0.472816	0.947606	0.17859
CA1	212	1	5.45455	1.73157	30	-6.54028	0.295689	359.139	0.000217	CA1	171	1	21.3068	0.836994	51.4	-4.92783	0.570539	203.042	429.484	0	8.84189	0.42703
CA1	213	1	2.73333	1.39817	36	-7.37924	0.734354	314.778	0	CA1	172	1	12.7992	1.0438	43.4	-2.06761	0.553011	202.246	217.007	0	4.01567	0.24266
CA1	214	1	17.2552	1.93867	26	-11.9492	0.530084	327.817	0	CA1	172	2	3.18542	1.67643	25.8	0.19551	0.223608	280.399	148.685	0.067204	0.629397	0.088487
CA1	215	1	6.98571	1.6243	30	-5.73639	0.314569	358.894	1e-06	CA1	173	1	23.1977	1.20159	45.6	6.31391	0.594902	198.218	397.914	0	5.6601	0.5846
CA1	216	1	20.6853	1.68136	28	-7.96505	0.587354	360.998	0	CA1	174	1	13.8655	1.77083	25.4	-2.47391	0.288661	128.055	324.069	0	2.73529	0.26969
CA1	217	1	22.5267	1.83984	28	6.43827	0.33319	360.824	0	CA1	174	2	1.91218	2.1645	16.6	0.926295	0.103411	36.5185	209.082	0.753229	0.259039	0.10774
CA1	218	1	16.6145	1.71393	30	-5.70146	0.503916	351.782	0	CA1	175	1	15.8324	1.97719	18.4	-11.7582	0.395298	105.003	356.83	0	2.68399	0.24099
CA1	219	1	23.9146	1.67656	30	5.40497	0.437251	360.99	0	CA1	176	1	21.7031	1.77826	27.4	-13.2254	0.507949	175.218	406.712	0	3.91132	0.45181
CA1	220	1	12.4094	1.65106	30	-2.49694	0.387108	359.621	0	CA1	177	1	7.26	1.33018	32.4	6.24213	0.412127	195.749	360.033	0	1.84993	0.1949
CA1	221	1	4.95105	1.96957	24	-4.26645	0.326752	354.608	0.000195	CA1	177	2	6.38109	1.72519	26	0.14046	0.246284	239.793	333.664	0.00088	1.25696	0.045051
CA1	222	1	17.9464	1.31931	38	-6.96391	0.655533	358.406	0	CA1	178	1	27.8198	1.65271	31	-11.0938	0.545486	161.558	367.976	0	5.26528	0.54065
CA1	223	1	13.479	1.39993	36	-9.28496	0.753984	358.194	0	CA1	179	1	1.82131	2.42103	10.6	11.0264	0.184919	8.3143	259.46	0.397221	0.237925	0.1115
CA1	224	1	6.34703	1.41847	36	-5.9843	0.51772	358.513	0	CA1	180	1	7.06564	1.33927	35.8	-6.774	0.678921	152.213	306.067	0	1.89878	0.23434
CA1	225	1	15.4601	1.58702	32	-9.4288	0.633973	360.048	0	CA1	180	2	4.67647	1.86826	20.2	-12.4396	0.735816	159.288	293.892	0	0.802292	0.1881
CA1	226	1	11.958	1.66025	30	-5.11722	0.590158	358.032	0	CA1	181	1	2.30769	1.44426	28	0.444045	0.103643	135.846	150.576	0.640318	0.57241	0.082971
CA1	227	1	14.4258	1.2977	38	-4.97576	0.678768	291.971	0	CA1	182	1	16.029	2.09179	20.6	-14.896	0.610026	152.597	392.766	0	2.70843	0.27823
CA1	228	1	4.47154	1.70569	30	8.3612	0.412895	359.321	1e-06	CA1	183	1	20.2185	1.57401	31.8	-4.45473	0.513148	338.202	274.046	0	4.06368	0.36544
CA1	229	1	23.6348	1.27781	38	-7.54078	0.680029	358.036	0	CA1	184	1	18.75	1.75611	26.6	9.291	0.505531	186.437	382.439	0	3.45798	0.37319
CA1	230	1	5.88957	0.683677	56	-4.43561	0.566338	358.879	0	CA1	185	1	11.441	1.24467	37.8	1.21555	0.210894	151.832	295.937	1.2e-05	2.63521	0.24737
CA1	231	1	25.6286	1.44351	34	-8.91572	0.459106	360.714	0	CA1	186	1	7.19178	1.77246	26	-2.87957	0.290188	188.981	361.016	5e-06	1.44425	0.20212
CA1	232	1	4.82517	1.55669	30	-0.514465	0.096795	359.002	0.377414	CA1	187	1	7.62	0.954008	45.4	-4.87394	0.74722	166.703	331.149	0	2.86756	0.23298
CA1	233	1	1.36956	1.01705	46	1.64285	0.316817	340.484	0.049233	CA1	188	1	2.57016	1.48467	29	-5.81417	0.580541	174.787	352.551	0	0.54785	0.13665
CA1	234	1	15.3147	1.84342	28	-8.66663	0.43997	357.283	0	CA1	189	1	15.2529	1.53951	29.6	-5.24991	0.448346	153.922	355.799	0	3.26079	0.33911
CA1	235	1	25.9821	1.02487	44	-6.96448	0.651641	358.262	0	CA1	190	1	13.0457	1.47319	33.4	-7.98477	0.683671	157.553	384.096	0	3.11983	0.33145
CA1	236	1	16.6667	0.98852	46	-5.03081	0.625092	360.382	0	CA1	191	1	5.85454	1.60311	30.2	-2.96856	0.277676	177.398	371.556	5.4e-05	1.21195	0.20388
CA1	237	1	3.65854	2.31001	24	-13.7246	0.477925	360.471	1.4e-05	CA1	192	1	4.03694	2.25055	17.2	-18.2489	0.518986	175.358	376.636	0	0.604688	0.19304
CA1	238	1	21.8893	1.18786	40	-7.0876	0.541231	359.976	0	CA1	193	1	10.6086	1.23224	41.8	-5.56204	0.600419	158.385	349.556	0	2.88164	0.28853
CA1	239	1	1.96721	1.91832	26	3.8012	0.561194	315.713	6.7e-05	CA1	193	2	1.26712	1.98593	17.2	-2.20382	0.250694	224.848	142.151	0.23563	0.223814	0.070184
CA1	239	2	1.87745	1.17915	42	-6.06086	0.3569	344.598	0.000619	CA1	194	1	4.14773	1.35177	38.4	-7.56377	0.686882	119.053	333.381	0	1.038	0.16716
CA1	240	1	7.2717	1.68752	30	9.86911	0.352651	359.902	0	CA1	195	1	7.22603	1.83963	23	1.38533	0.301846	219.918	383.299	2e-06	1.36667	0.28934
CA1	241	1	3.97241	1.03952	44	-6.53801	0.618094	360.853	0	CA1	196	1	4.3472	1.78126	22.2	8.68741	0.315736	212.863	353.281	0.000441	0.850199	0.16035
CA1	242	1	13.2797	1.99196	26	-6.71628	0.418406	360.932	0	CA1	197	1	2.56831	1.11318	44.2	-4.84484	0.684439	116.561	254.966	0	0.736017	0.12378
CA1	243	1	19.8257	1.49218	34	-9.5375	0.412895	360.677	0	CA1	198	1	3.07563	1.73218	22.8	-3.07621	0.516772	167.969	169.112	1e-06	0.588097	0.099276
CA1	244	1	9.35	1.38361	36	-7.76247	0.368461	359.867	0	CA1	199	1	1.63636	1.97459	15	-0.05321	0.02856	218.822	60.9307	0.981414	0.285773	0.018165
CA1	245	1	9.38326	1.66461	30	-6.44213	0.505804	360.838	0	CA1	199	2	20.6545	1.11976	47	-6.36026	0.585901	198.418	378.728	0	5.7059	0.53828
CA1	245	2	4.90979	1.94491	26	-6.09001	0.142069	356.051	0.15459	CA1	200	1	11.2371	1.43561	31.2	0.047575	0.181172	191.475	332.281	5.7e-05	2.97358	0.27632
CA1	246	1	16.743	1.6868	30	-5.58885	0.532612	351.752	0	CA1	201	1	20.8222	0.920625	50.6	-4.02697	0.670368	177.392	321.72	0	7.31662	0.37364
CA1	247	1	4.66216	0.659955	58	1.52447	0.039848	357.929	0.756187	CA1	202	1	14.564	1.44852	36.6	-7.74983	0.614378	202.243	370.212	0	3.10061	0.25553
CA1	248	1	10.2222	1.57622	32	8.25146	0.299564	358.657	0	CA1	203	1	26.5769	0.623853	66.4	-5.34212	0.626176	192.614	382.216	0	10.0496	0.53502
CA1	249	1	8.7766	1.84699	26	-10.8368	0.454827	358.028	0	CA1	204	1	7.32353	1.48333	31.8	-9.57213	0.686766	187.319	359.521	0	1.54654	0.29194
CA1	250	1	13.3796	1.68467	30	-4.51636	0.54151	357.129	0	CA1	205	1	3.92727	1.69137	26.4	-8.19477	0.562877	140.411	335.725	0	0.788867	0.14692
CA1	251	1	8.4792	1.66666	30	-8.57624	0.648254	360.241	0	CA1	206	1	25.1786	0.992335	56.8	-5.79551	0.620454	199.08	358.176	0	7.6151	0.50786
CA1	252	1	10.4098	1.96217	24	-11.9488	0.417502	354.929	0	CA1	207	1	10.5963	1.55419	27.4	-6.14993	0.311127	302.06	371.747	0	2.37666	0.1951
CA1	253	1	7.60825	1.87856	26	-12.4291	0.472323	360.424	0	CA1	207	2	2.74554	1.36917	29.2	-3.5445	0.539758	355.577	211.406	0	0.759663	0.10506
CA1	254	1	16.1152	1.41723	34	-7.93131	0.457358	358.746	0	CA1	207	3	5.24475	2.10386	14	5.05183	0.220871	26.1894	247.803	0.027051	0.824013	0.14011
CA1	255	1	14.4074	1.54054	32	-9.84354	0.525342	359.536	0	CA1	208	1	24.8655	0.825866	53.8	-5.96252	0.674585	170.783	369.989	0	9.72288	0.48713
CA1	256	1	1.78268	1.24836	40	-5.19842	0.647687	360.895	0	CA1	209	1	15.6522	1.32094	38.8	-3.97743	0.68975	203.276	190.73	0	3.87422	0.37972
CA1	257	1	15.1639	1.65122	30	-10.1128	0.647926	359.653	0	CA1	209	2	4.0748	1.58833	28.4	0.919955	0.197278	241.54	141.652	0.094933	0.841014	0.09752
CA1	258	1	7.44081	1.7848	28	-5.56458	0.415955	345.455	0	CA1	210	1	17.6571	1.69656	24.6	-13.4197	0.593423	160.156	389.107	0	3.58457	0.34428
CA1	259	1	10.4681	2.1808	22	-13.9068	0.408181	356.957	0	CA1	211	1	3.54783	1.34564	33.4	-0.677675	0.338991	203.657	168.291	0.000956	0.853593	0.11734
CA1	260	1	3.43299	1.89417	26	8.43934	0.269186	345.74	0.004691	CA1	212	1	5.45455	1.66029	27.8	-7.017	0.302985	141.471	362.861	0.000142	1.11535	0.16885
CA1	261	1	8.23089	1.38064	36	-7.72444	0.533042	358.73	0	CA1	213	1	2.73333	1.30042	35.2	-6.80218	0.739584	168.314	322.579	0	0.687173	0.13659
CA1	262	1	7.62295	1.81234	26	-11.954	0.503111	355.881	0	CA1	214	1	17.2552	1.8137	29	-11.5118	0.553968	161.135	338.051	0	2.88829	0.37746
CA1	262	2	8.38782	1.5211	34	-11.229	0.191489	356.715	0.000461	CA1	215	1	6.98571	1.6325	25.2	-5.35007	0.325694	253.197	345.038	0	1.57891	0.18635
CA1	263	1	25.8579	1.13652	42	-7.06792	0.604266	360.314	0	CA1	216	1	20.014	1.6467	27.6	-7.90118	0.639111	154.511	382.723	0	4.29688	0.43742
CA1	264	1	1.31757	1.29006	38	1.04391	0.355483	357.561	0.018674	CA1	217	1	22.2064	1.88196	24.4	5.81377	0.407085	131.333	358.962	0	3.76916	0.39372
CA1	265	1	23.3089	1.4746	34	6.72999	0.407817	360.642	0	CA1	218	1	16.6145	1.69395	28.6	-5.27408	0.511885	173.424	352.535	0	3.13489	0.28886
CA1	266	1	9.55556	1.28866	38	0.56807	0.1609	360.776	0.000585	CA1	219	1	23.6814	1.6585	28.8	5.35278	0.465615	118.556	426.463	0	4.68294	0.54758
CA1	267	1	3.2	1.92723	24	-3.57353	0.262471	353.598	0.013035	CA1	220	1	11.5337	1.73805	25.2	-3.12873	0.465619	122.579	185.288	0	2.20452	0.18165
CA1	268	1	11.3253	1.79727	26	-3.90691	0.332189	348.929	0	CA1	221	1	4.48951	1.94059	21.8	-3.39657	0.312378	108.532	244.152	0.000696	0.819846	0.14731
CA1	269	1	14.6296	1.91656	28	-6.4543	0.263594	359.383	0	CA1	222	1	17.9464	1.13863	46.2	-6.08411	0.68069	176.1	360.785	0	4.78223	0.39806
CA1	270	1	12.9535	0.350338	72	-5.14734	0.300429	359.502	0	CA1	223	1	12.6399	1.25523	39.6	-8.69428	0.778479	192.983	352.717	0	3.26148	0.44293
Subiculum	1	1	3.19328	0.458592	76	2.94066	0.360756	359.73	0	CA1	224	1	6.34703	1.37514	33.2	-5.78331	0.549445	152.593	364.058	0	1.56181	0.20851
Subiculum	2	1	9.12162	0.894484	54	-4.97574	0.608801	360.785	0	CA1	225	1	15.1534	1.45285	34.4	-9.08529	0.704732	152.763	381.837	0	3.39588	0.40898
Subiculum	3	1	8.52941	0.940396	52	-3.36192	0.46119	360.77	0	CA1	226	1	1.28834	1.22688	30	-0.088185	0.070368	222.204	78.5523	0.892358	0.344405	0.034832
Subiculum	4	1	1.10959	1.2167	44	-0.00137	0.198353	348.966	0.267664	CA1	226	2	11.8007	1.41304	37.6	-4.34695	0.65991	176.785	241.451	0	2.56692	0.35424
Subiculum	4	2	2.27195	1.75258	30	-7.83165	0.498649	359.193	0	CA1	227	1	14.3541	1.20789	41.8	-4.7959	0.710143	151.25	275.56	0	4.09618	0.31506
Subiculum	5	1	8.75343	0.773593	58	-5.18845	0.339362	359.574	0	CA1	228	1	4.43089	1.80778	21.4	10.1427	0.435382	205.032	356.271	0	0.858709	0.16524
Subiculum	6	1	7.98913	1.07505	48	-5.68357	0.557053	360.288	0	CA1	229	1	23.5304	1.02689	48.8	-6.69278	0.707162	176.355	372.63	0	7.03848	0.55669
Subiculum	7	1	13.542	1.47996	36	-6.22166	0.615392	360.724	0	CA1	230	1	4.59519	0.667975	53.6	-4.62846	0.808239	167.873	328.995	0	1.95719	0.19521
Subiculum	8	1	4.19837	0.389595	76	-3.64451	0.289332	360.229	0	CA1	231	1	24.5571	1.59257	27.8	-8.83549	0.5909	157.633	377.787	0	5.14942	0.55182
Subiculum	9	1	1.18812	2.21516	26	-6.15581	0.45558	346.588	0.003683	CA1	232	1	4.61538	1.41731	32.2	-0.925635	0.119278	202.193	314.864	0.235969	1.16257	0.1899
Subiculum	9	2	1.09091	3.57678	10	-22.6775	0.826148	321.585	0.016654	CA1	233	1	1.06542	1.30471	29	-0.530275	0.232214	168.396	141.179	0.340117	0.302797	0.051078
Subiculum	10	1	15.7959	0.030879	92	1.22016	0.144765	360.905	0	CA1	234	1	15.2622	1.78073	29.8	-8.35651	0.466444	181.318	368.938	0	2.60793	0.34943
Subiculum	11	1	7.68908	0.574006	68	-4.32142	0.316811	358.239	0	CA1	235	1	25.4464	0.764414	62.8	-5.73827	0.715314	188.196	376.886	0	8.69127	0.54997
Subiculum	12	1	12.8878	0.346363	76	-3.75902	0.235099	360.008	0	CA1	236	1	9.80296	2.22884	17.6	-3.5111	0.339987	323.942	245.505	1e-06	1.46592	0.23866
Subiculum	13	1	2.47159	0.91886	52	-2.47657	0.235444	351.821	0.003702	CA1	236	2	16.5385	0.765282	63.6	-4.46647	0.702331	208.777	330.431	0	5.72619	0.41541
Subiculum	14	1	13.3884	1.04522	48	-1.84749	0.247116	360.772	0	CA1	237	1	3.57724	2.3144	16.8	-12.3416	0.465437	157.959	316.067	3.4e-05	0.493674	0.14972
Subiculum	14	2	12.3571	1.73012	30	-2.12074	0.063118	354.026	0.184303	CA1	238	1	21.8893	0.937413	57.8	-6.09028	0.577508	238.855	419.059	0	7.16451	0.42652
Subiculum	15	1	3.59184	0.032499	92	-0.746325	0.065834	360.074	0.249307	CA1	239	1	1.96721	2.05034	17.2	5.27404	0.651359	193.022	130.818	6e-06	0.27388	0.067038
Subiculum	16	1	2.68991	0.156905	86	0.34021	0.17294	359.44	0.001327	CA1	239	2	1.46907	1.28656	30.4	-5.54999	0.547229	37.0473	258.87	3e-06	0.386288	0.098756
Subiculum	17	1	1.75272	0.158143	86	1.43127	0.097278	358.085	0.211838	CA1	240	1	7.00524	1.83364	22.4	11.3609	0.480419	116.3	367.014	0	1.26638	0.24762
Subiculum	18	1	2.76978	1.84947	30	-13.274	0.499894	358.929	0	CA1	241	1	3.93103	0.657735	66.6	-3.88309	0.539944	286.358	425.828	0	1.42567	0.16257
Subiculum	19	1	2.31913	1.67075	32	-5.97523	0.506378	325.13	0	CA1	242	1	13.0986	2.08394	15.4	-5.56166	0.474969	78.2716	381.139	0	2.0652	0.2223
Subiculum	20	1	3.87097	0.909384	52	-1.68045	0.356877	357.189	0	CA1	243	1	19.4638	1.51574	33.4	-9.87732	0.556429	141.262	405.232	0	4.1853	0.41197
Subiculum	21	1	8.37097	0.897482	54	-3.50744	0.456447	360.54	0	CA1	244	1	9.2	1.39821	41.2	-6.90337	0.604939	139.056	352.303	0	2.12422	0.20676
Subiculum	22	1	2	1.25222	44	3.53066	0.511405	336.123	1e-06	CA1	244	2	2.39362	2.16198	13	-1.72786	0.193883	169.098	142.022	0.198613	0.371539	0.047754
Subiculum	23	1	14.003	0.846491	56	-5.64986	0.40237	360.986	0	CA1	245	1	9.33921	1.60288	30	-5.83258	0.538551	118.489	350.523	0	1.90929	0.20667
Subiculum	24	1	2.64	0.940618	52	4.14114	0.592639	348.645	0	CA1	245	2	4.90979	2.05738	21.6	-3.45531	0.197208	37.6901	357.471	0.042019	0.726194	0.12639
Subiculum	25	1	3.4984	0.044004	92	-2.92352	0.140558	360.555	0.002322	CA1	246	1	16.6448	1.55192	34.4	-5.45612	0.56095	147.31	355.394	0	3.54189	0.28619
Subiculum	26	1	15.3488	0.050234	92	0.870295	0.153942	360.44	0	CA1	247	1	4.66216	0.904268	51.2	0.56513	0.253327	203.549	357.379	0.000121	1.59838	0.14758
Subiculum	27	1	14.9042	0.80108	56	-1.24841	0.148423	360.282	2e-06	CA1	248	1	10.2222	1.65174	27.2	7.94181	0.385123	138.521	362	0	1.97626	0.26471
Subiculum	28	1	4.41926	0.158823	90	1.00437	0.178008	360.914	0.000189	CA1	249	1	8.58511	1.86934	24.6	-10.308	0.527926	224.544	405.734	0	1.48273	0.1796
Subiculum	29	1	3.86087	0.044326	92	0.93894	0.129435	358.964	0.005149	CA1	250	1	13.0556	1.68862	27.6	-4.54607	0.616744	173.841	226.43	0	2.45522	0.27265
Subiculum	30	1	3.44896	1.63514	32	-2.05146	0.254344	358.906	0.001159	CA1	251	1	8.43615	1.61849	30.4	-8.31515	0.660381	169.881	360.513	0	1.72743	0.22665
Subiculum	31	1	4.92918	0.027906	92	1.4122	0.225084	359.676	0	CA1	252	1	10.2459	2.08425	19	-11.9027	0.574524	131.864	340.183	0	1.52948	0.26699
Subiculum	32	1	9.48882	1.6713	32	2.59225	0.354695	348.353	0	CA1	253	1	7.57732	1.93202	21.8	-12.2822	0.539451	186.367	358.598	0	1.22539	0.2032
Subiculum	33	1	7.61246	0.076674	92	1.60895	0.167169	360.877	0	CA1	254	1	15.8325	1.47186	34.8	-7.6681	0.55439	157.243	362.032	0	3.79571	0.31446
Subiculum	34	1	3.8565	0.041102	92	-3.9847	0.10416	360.454	0.044434	CA1	255	1	14.2222	1.39732	35.4	-8.99821	0.60763	169.834	374.531	0	3.26871	0.42365
Subiculum	35	1	2.5644	0.168918	86	-1.38861	0.15478	359.907	0.013894	CA1	256	1	1.75559	1.30129	34.6	-5.44753	0.742795	180.954	221.626	0	0.440984	0.087254
Subiculum	36	1	3.05882	2.0719	26	-6.43395	0.353015	342.493	0.008778	CA1	257	1	14.7131	1.60892	29	-9.8256	0.6754	163.724	379.043	0	3.1889	0.40868
Subiculum	37	1	5.89443	0.967935	50	-4.69156	0.644742	357.587	0	CA1	258	1	7.44081	1.64075	32.2	-4.75437	0.457629	185.961	342.582	0	1.42191	0.24908
Subiculum	38	1	6.47619	0.858626	54	-4.46974	0.56584	353.019	0	CA1	259	1	10.3085	2.21717	14	-14.0288	0.440623	62.0532	352.665	0	1.48366	0.28754
Subiculum	39	1	6.26582	1.54028	34	-2.32725	0.229204	330.124	0.023994	CA1	260	1	3.43299	1.91715	21.6	-15.7132	0.37255	204.256	351.74	4.9e-05	0.588203	0.14879
Subiculum	40	1	1.8018	1.21791	44	-3.84922	0.363229	332.625	0.02328	CA1	261	1	7.64618	1.30953	37	-7.60539	0.660612	185.991	357.632	0	1.91395	0.23967
Subiculum	40	2	2.64045	1.9722	26	-8.44952	0.503543	348.356	0.000299	CA1	262	1	7.5	1.82809	23.2	-12.2364	0.554345	146.632	352.662	0	1.31952	0.24929
Subiculum	41	1	15.2322	0.777828	56	-5.48714	0.359744	359.539	0	CA1	262	2	8.21871	1.98134	20	-14.6051	0.422369	196.303	359.508	0	1.3645	0.21789
Subiculum	42	1	14.1441	0.054077	90	0.11191	0.050741	360.74	0.228126	CA1	263	1	25.5362	0.984644	48	-6.22602	0.663756	224.812	375.528	0	7.79618	0.58097
Subiculum	43	1	29.8209	0.825929	54	-0.579745	0.094378	360.313	0.002013	CA1	264	1	1.31757	1.45133	28.8	0.656835	0.144738	241.791	141.579	0.556231	0.314267	0.054921
Subiculum	44	1	9.06977	0.039963	90	-0.08689	0.074019	360.431	0.106952	CA1	265	1	23.2775	1.55073	28.8	5.44788	0.462059	157.764	367.193	0	5.13097	0.46117
Subiculum	45	1	6.93694	0.798717	56	0.51124	0.060225	355.531	0.578285	CA1	266	1	9.03704	1.44017	31.4	0.45887	0.201416	170.298	420.069	3.3e-05	2.16481	0.22557
Subiculum	46	1	5.01859	0.663419	62	0.002615	0.079571	356.372	0.420036	CA1	267	1	2.73092	1.7803	25.8	-2.62964	0.304462	212.592	231.705	0.003502	0.530512	0.11389
Subiculum	47	1	7.7027	0.107494	90	-3.41303	0.326787	360.64	0	CA1	268	1	10.8434	1.56629	36	-3.95595	0.461805	229.19	350.392	0	2.28519	0.28317
Subiculum	48	1	15.6313	0.783929	56	-2.30723	0.096852	360.191	0.009855	CA1	269	1	14.4815	1.92318	24.2	-6.40218	0.332912	116.376	378.932	0	2.30907	0.32108
Subiculum	49	1	6.80124	1.64204	32	0.63578	0.278803	328.333	0.002327	CA1	270	1	7.55294	2.27269	15.4	-3.06598	0.26813	56.1906	207.696	0.000173	1.07468	0.19306
Subiculum	49	2	3.92857	0.942373	50	7.3219	0.188068	360.305	0.027598	CA1	270	2	12.054	0.657543	65.8	-3.70411	0.689017	214.534	335.615	0	4.40199	0.35233
Subiculum	50	1	2.5058	1.51097	34	-3.77443	0.283674	282.734	0.041644	Subiculum	1	1	1.93277	1.07309	44.6	-4.35508	0.78664	193.328	234.094	0	0.587055	0.10299
Subiculum	51	1	8.3237	0.060736	90	-4.11259	0.317749	360.541	0	Subiculum	1	2	1.54523	1.34883	33.8	-0.91797	0.299736	305.879	132.138	0.013401	0.403494	0.040724
Subiculum	52	1	3.99177	1.8355	30	-2.60557	0.351035	338.263	9.7e-05	Subiculum	1	3	2.48736	2.01768	22.4	-5.60329	0.464345	43.1357	233.839	1e-06	0.387988	0.1068
Subiculum	52	2	5.33473	1.99266	28	5.65608	0.4394	358.243	0	Subiculum	2	1	8.75676	0.830695	60.8	-5.11472	0.637166	242.499	419.292	0	3.54498	0.28738
Subiculum	53	1	11.3866	1.30186	40	-2.37249	0.221842	360.516	0	Subiculum	3	1	8.19328	0.889442	53.8	-3.39641	0.522095	217.306	371.343	0	3.19659	0.21886
Subiculum	54	1	16.6667	1.00319	50	-3.64925	0.474961	359.934	0	Subiculum	3	2	2.36603	1.81181	30.4	-8.85133	0.613766	169.752	308.503	0	0.385755	0.142
Subiculum	55	1	4.84053	1.64972	32	-8.72761	0.507288	359.48	0	Subiculum	4	1	2.22031	1.6336	36	-6.74606	0.576251	280.247	281.836	0	0.474716	0.11633
Subiculum	56	1	13.9683	1.0173	50	-6.05649	0.452984	358.67	0	Subiculum	5	1	8.54381	0.817019	60.8	-4.93703	0.688755	277.868	403.195	0	2.7936	0.28076
Subiculum	57	1	15.5753	0.409563	74	2.62977	0.300291	360.742	0	Subiculum	6	1	7.45924	1.09455	44.2	-5.65743	0.68521	210.549	357.533	0	2.29372	0.24751
Subiculum	58	1	3.37748	0.074872	92	-1.44724	0.153155	359.025	0.00241	Subiculum	7	1	12.8007	1.30394	44.8	-5.50118	0.735508	302.201	328.309	0	3.13645	0.35684
Subiculum	59	1	3.37711	0.937219	52	-3.94916	0.516538	359.208	0	Subiculum	8	1	1.13821	1.84468	20.8	-3.12685	0.519022	153.985	160.325	0.001361	0.213953	0.049118
Subiculum	60	1	3.69748	1.78462	30	9.24699	0.133982	356.075	0.235731	Subiculum	8	2	2.85326	1.16164	39.8	-2.95171	0.798889	277.156	173.989	0	0.824446	0.11834
Subiculum	60	2	5.8427	1.54994	36	-8.31513	0.546017	355.808	0	Subiculum	8	3	2.39636	0.715163	62.2	0.84071	0.243853	332.327	457.146	0.001072	0.734078	0.14111
Subiculum	61	1	20.2457	0.391994	76	-1.3167	0.183324	360.834	0	Subiculum	9	1	1.0099	1.98743	18.8	-5.69882	0.582983	57.5903	171.873	0.000403	0.139772	0.058211
Subiculum	62	1	7.84682	0.051744	92	0.635595	0.102887	360.839	0.000292	Subiculum	10	1	14.4309	0.819247	55.8	-3.3239	0.239191	128.829	404.814	0	6.69623	0.28508
Subiculum	63	1	40.9664	0.859633	54	-1.87524	0.209321	360.932	0	Subiculum	10	2	11.1628	1.57916	34.2	-5.76821	0.647779	230.933	263.159	0	2.20147	0.38361
Subiculum	64	1	5.5576	0.123576	92	0.105145	0.167653	360.486	1.1e-05	Subiculum	10	3	8.22637	1.45001	39.6	-3.28498	0.557921	291.45	252.98	0	2.13559	0.23909
Subiculum	65	1	7.69565	0.057888	92	1.66932	0.130923	360.754	1.1e-05	Subiculum	11	1	6.38656	0.5595	70.6	-3.92518	0.618126	262.908	386.009	0	2.68003	0.2361
Subiculum	66	1	5.27859	0.043895	92	-0.129725	0.142456	360.41	3.6e-05	Subiculum	11	2	1.5099	2.25709	15.2	2.02345	0.254439	80.0123	159.532	0.100435	0.222518	0.069542
Subiculum	67	1	2.55682	0.915163	54	-4.71772	0.35911	353.797	1e-06	Subiculum	12	1	12.4368	0.52343	73	-3.5021	0.618293	270.261	334.098	0	4.71283	0.39345
Subiculum	67	2	2.8877	1.4493	36	-2.97592	0.202756	360.805	0.012292	Subiculum	13	1	1.7551	2.17958	15.6	1.03031	0.37807	62.5264	256.061	0.017014	0.247558	0.066148
Subiculum	68	1	5.39682	0.196847	86	0.784995	0.185428	358.596	1e-06	Subiculum	13	2	2.17329	1.73128	25.8	-3.88688	0.450523	96.567	246.384	8.8e-05	0.406586	0.084139
Subiculum	69	1	4.57219	0.072807	92	1.00029	0.213198	358.157	0	Subiculum	13	3	0.691383	1.83002	25.6	-3.92952	0.419154	181.987	207.256	0.032518	0.11707	0.061982
Subiculum	70	1	7.18487	0.067241	92	0.404245	0.052574	360.546	0.188866	Subiculum	14	1	12.8512	1.08458	47.4	-1.50408	0.335233	193.617	317.023	0	4.44755	0.23047
Subiculum	71	1	5.53476	1.36261	38	-4.05776	0.340549	360.622	0	Subiculum	14	2	12.2323	1.83039	30.8	-1.48432	0.125628	251.28	365.967	0.001931	2.55376	0.23285
Subiculum	72	1	7.2112	0.042517	92	-4.00245	0.178503	360.576	0	Subiculum	15	1	3.06122	1.61786	27.2	-4.48194	0.48366	315.567	255.012	0	0.673602	0.10635
Subiculum	73	1	2.96791	0.131961	88	-0.519325	0.084604	360.923	0.175005	Subiculum	15	2	1.48289	1.71198	27	-3.74076	0.747297	244.585	135.061	0	0.297259	0.075901
Subiculum	74	1	1.97947	0.243218	84	1.5069	0.245267	354.715	0.000345	Subiculum	15	3	1.9604	1.25208	40.4	-0.764255	0.177026	334.46	186.698	0.058654	0.552581	0.065793
Subiculum	75	1	2.60116	0.230697	84	-0.03037	0.007229	358.509	0.990067	Subiculum	16	1	1.39175	0.218836	81.2	-0.502995	0.379871	295.804	218.546	0	0.929509	0.076175
Subiculum	76	1	1.8705	2.2551	22	-9.91755	0.220982	324.314	0.194777	Subiculum	16	2	1.08344	1.79065	26.2	-1.29458	0.300677	104.358	134.869	0.114205	0.174655	0.055782
Subiculum	77	1	3.40741	0.210163	86	-0.77999	0.102765	359.034	0.0642	Subiculum	16	3	1.32468	1.89757	24.2	-2.21807	0.365129	97.9238	146.379	0.015002	0.211019	0.038255
Subiculum	78	1	6.92579	0.122853	90	0.037595	0.150827	360.084	0	Subiculum	17	1	1.07438	0.909111	50	-0.97515	0.434263	331.211	147.202	0.000439	0.339296	0.037661
Subiculum	79	1	10.2273	0.0963	94	0.553545	0.054831	360.961	0.066419	Subiculum	17	2	1.55919	1.25748	40.2	-2.40357	0.367986	95.2407	238.445	0.000211	0.379493	0.074843
Subiculum	80	1	5.65124	0.037067	94	0.09892	0.103825	360.342	0.001553	Subiculum	18	1	0.7109	1.54241	27.6	1.79571	0.609325	280.231	92.9533	0.000284	0.168766	0.033214
Subiculum	81	1	1.42268	2.71769	16	-5.55465	0.33033	271.324	0.148145	Subiculum	18	2	2.08633	2.17084	18.6	-6.65534	0.474883	193.098	198.437	0.000121	0.294266	0.091343
Subiculum	82	1	5.37849	0.127929	88	2.40625	0.200604	358.728	0	Subiculum	19	1	2.14073	1.56153	34.4	-4.44766	0.513337	273.673	285.188	0	0.428873	0.11539
Subiculum	83	1	7.14143	1.96091	26	-12.3306	0.329728	360.643	0	Subiculum	20	1	3.6901	0.859594	51	-1.73449	0.458124	149.06	368.612	0	1.47327	0.17263
Subiculum	84	1	10.0862	0.049867	92	0.157315	0.105139	357.233	9.5e-05	Subiculum	21	1	8.32258	0.653961	71	-3.22342	0.582057	226.302	402.392	0	3.43223	0.2464
Subiculum	85	1	4.82877	1.27457	42	-2.94779	0.441804	353.062	0	Subiculum	22	1	1.90476	1.32455	37.6	2.02963	0.438149	246.379	206.954	0.000161	0.475106	0.088881
Subiculum	86	1	7.87293	0.058687	92	-0.362005	0.066053	359.361	0.070003	Subiculum	23	1	13.7764	0.853402	57.6	-5.39924	0.58708	236.632	436.266	0	4.72977	0.32834
Subiculum	87	1	2.47059	1.97649	26	-10.46	0.422425	359.368	2.2e-05	Subiculum	24	1	2.592	0.976313	49.2	3.6392	0.717661	212.581	392.834	0	0.780335	0.15338
Subiculum	88	1	4.84064	0.279829	84	-0.552005	0.28092	360.944	0	Subiculum	25	1	3.00448	0.615743	64.4	-5.23416	0.70003	287.779	359.098	0	1.28022	0.20549
Subiculum	89	1	31.1037	0.348564	76	-1.95166	0.140145	360.851	0	Subiculum	26	1	6.03834	0.798309	54.2	-2.87724	0.80571	57.4211	244.574	0	2.53581	0.28033
Subiculum	90	1	7.51724	1.55993	34	2.52881	0.405583	360.207	0	Subiculum	26	2	9.61872	0.950562	50.4	-2.9617	0.640573	146.868	240.943	0	3.68557	0.26948
Subiculum	91	1	1.67901	2.20246	22	6.83909	0.307921	360.492	0.015423	Subiculum	26	3	4.07494	1.90542	24.6	0.655445	0.135469	102.428	140.133	0.19528	0.660792	0.091632
Subiculum	92	1	16.2395	1.2496	40	-6.32613	0.493774	360.357	0	Subiculum	26	4	7.98354	1.30963	40	-4.50284	0.622272	268.805	306.765	0	2.24186	0.25747
Subiculum	93	1	13.6685	1.06317	46	-6.32607	0.664432	359.946	0	Subiculum	27	1	14.5208	0.572423	79.2	-1.43711	0.262791	124.006	379.48	0	6.17331	0.28915
Subiculum	94	1	10.1465	0.703263	60	-4.75664	0.242504	360.362	0	Subiculum	28	1	2.80763	1.09073	47.4	-1.81341	0.405446	94.2547	249.562	1e-06	0.893621	0.10353
Subiculum	95	1	15.1317	0.921745	52	2.56675	0.331914	360.592	0	Subiculum	28	2	3.98414	1.5191	36	-1.82668	0.193623	141.751	354.629	0.006458	1.00074	0.15973
Subiculum	96	1	8.98477	0.253821	86	-0.28771	0.148455	360.603	6e-06	Subiculum	29	1	2.94278	2.00703	22	-2.01074	0.321825	115.76	222.968	0.005636	0.480277	0.11794
Subiculum	97	1	1.67089	0.149807	88	-0.844655	0.205976	356.882	0.006022	Subiculum	29	2	2.99003	0.829257	54.4	0.985675	0.286901	151.713	228.127	0.000184	1.0061	0.11243
Subiculum	98	1	13.5124	0.194487	90	1.09081	0.122273	355.848	3.4e-05	Subiculum	29	3	1.45735	1.28714	34	-3.08917	0.628288	36.4121	175.132	0	0.336731	0.091499
Subiculum	99	1	48.2833	0.506273	72	-2.71473	0.228042	360.825	0	Subiculum	30	1	3.44896	1.60177	34.4	-1.45498	0.303622	198.774	354.079	9e-05	0.73548	0.17136
Subiculum	100	1	2.07171	0.115891	96	0.28651	0.036336	360.09	0.869974	Subiculum	31	1	3.11502	0.103882	85.2	0.00274	0.096845	326.434	172.031	0.137564	1.88832	0.083097
Subiculum	101	1	5.78212	1.2188	46	-3.66596	0.103014	358.764	0.201416	Subiculum	31	2	2.28337	0.813767	52.2	-1.87182	0.545762	145.206	186.134	0	0.856125	0.09943
Subiculum	102	1	8.02326	1.6362	34	-0.176975	0.007037	358.287	0.99373	Subiculum	31	3	2.46459	2.38478	17	-3.76785	0.446997	176.497	184.192	0.000338	0.313981	0.087764
Subiculum	103	1	4.32911	1.80875	32	-1.50297	0.363407	283.826	0.000748	Subiculum	32	1	9.39297	1.71551	29.6	2.86585	0.450287	108.105	290.563	0	1.72724	0.24204
Subiculum	104	1	6.18959	0.293292	80	-0.04074	0.047565	360.504	0.576424	Subiculum	32	2	1.75824	1.6161	32	-1.04099	0.167172	294.302	274.488	0.221108	0.410315	0.11675
Subiculum	105	1	10.6726	0.939996	54	-0.278455	0.319109	352.851	0	Subiculum	33	1	5.36741	1.52395	32	-4.46291	0.472287	6.2753	292.064	0	1.20811	0.18139
Subiculum	106	1	4.59499	0.480784	72	-1.44281	0.179846	359.445	0.00038	Subiculum	33	2	7.54325	1.09641	45	-6.15249	0.429772	307.879	415.281	0	2.38912	0.21875
Subiculum	107	1	17.8232	0.214094	86	-3.72287	0.160306	360.955	0	Subiculum	34	1	2.30032	1.46587	31.2	-2.24868	0.235055	31.6386	261.061	0.03735	0.60197	0.10323
Subiculum	108	1	17.5284	1.4225	38	-8.89071	0.310946	360.614	0	Subiculum	34	2	3.33724	0.914876	51.6	-6.9016	0.713975	260.219	351.607	0	1.08859	0.22075
Subiculum	109	1	2.05128	0.268727	84	0.04392	0.02625	360.697	0.909288	Subiculum	35	1	1.08899	0.491907	63.2	-0.093835	0.342085	312.083	153.25	0.001268	0.50411	0.061499
Subiculum	110	1	5.8983	0.590702	68	0.28539	0.290546	355.282	0	Subiculum	35	2	1.44028	1.43776	31	-4.46654	0.681808	191.314	191.112	0	0.340142	0.097652
Subiculum	111	1	4.84716	0.581372	68	-0.92868	0.215885	357.612	4.1e-05	Subiculum	36	1	3.05882	2.12063	19.4	-6.6179	0.395207	304.003	257.669	0.003615	0.436814	0.1349
Subiculum	112	1	1.04804	0.571115	68	-0.37332	0.239698	360.594	0.069137	Subiculum	37	1	5.71847	0.911872	48.8	-4.7264	0.679325	240.066	353.706	0	1.85144	0.25862
Subiculum	112	2	0.80315	2.60796	18	-4.00366	0.366905	279.081	0.212648	Subiculum	38	1	6.47619	0.849306	54.8	-4.472	0.654037	197.935	372.585	0	2.25135	0.29353
Subiculum	113	1	2.09812	1.0281	52	-1.11735	0.155558	360.281	0.179411	Subiculum	39	1	6.07595	1.54919	32.6	-1.31881	0.300799	132.209	310.351	0.002329	1.25348	0.20289
Subiculum	114	1	30.0599	1.46188	32	-7.06781	0.511755	359.763	0	Subiculum	40	1	1.47399	1.3397	33.6	-4.00439	0.592649	155.912	214.444	0.00089	0.376377	0.093876
Subiculum	115	1	34.7927	0.42726	62	-1.22371	0.112992	359.892	0	Subiculum	40	2	2.58427	2.02386	17.6	-6.37968	0.477411	150.547	291.712	0.001073	0.449811	0.16343
Subiculum	116	1	11.152	0.57847	56	-0.297765	0.029629	360.108	0.569916	Subiculum	41	1	4.32432	0.918332	48.2	-0.52846	0.187816	3.5341	157.469	0.056422	1.44086	0.11331
Subiculum	117	1	31.018	0.270192	68	0.492325	0.113529	360.917	0	Subiculum	41	2	10.5475	0.854896	51	-4.65428	0.804182	258.481	314.586	0	4.50657	0.4608
Subiculum	118	1	6.67857	0.444763	60	0.534635	0.234574	360.004	0	Subiculum	41	3	3.48315	2.0416	19.8	-3.73372	0.244607	103.336	226.138	0.094102	0.566126	0.2029
Subiculum	119	1	15.9375	0.297523	66	-1.86072	0.120216	359.718	0	Subiculum	42	1	11.7117	0.983988	49.4	-4.59642	0.763131	247.077	312.958	0	3.74481	0.4343
Subiculum	120	1	13.7177	0.10005	76	-0.049085	0.14342	360.758	0	Subiculum	42	2	3.28402	0.981648	44.4	-0.933095	0.486947	279.47	123.496	1e-06	1.00187	0.088652
Subiculum	121	1	1.73077	0.144374	72	1.34502	0.082087	360.443	0.389319	Subiculum	42	3	6.82353	1.56611	33.6	-3.84904	0.520521	119.331	216.419	0	1.37538	0.27254
Subiculum	122	1	32.3705	1.3742	34	-5.78672	0.43284	360.584	0	Subiculum	42	4	7.16937	1.62931	34.4	-3.77172	0.563616	274.733	206.139	0	1.52766	0.22346
Subiculum	123	1	17.8195	0.380091	64	-1.06616	0.122404	360.761	0	Subiculum	43	1	28.4776	0.819309	55.2	-0.65212	0.104729	111.469	325.602	0.00073	12.2132	0.36345
Subiculum	124	1	12.6748	0.06741	78	0.19137	0.079061	360.265	0.004458	Subiculum	44	1	4.63415	1.41771	32.4	-2.52263	0.585399	133.342	149.444	0	1.07537	0.13524
Subiculum	125	1	13	0.619531	56	0.45496	0.096545	360.994	0.004882	Subiculum	44	2	6.47929	0.973138	49.2	-5.16824	0.73765	287.943	302.439	0	1.94182	0.27278
Subiculum	126	1	13.0181	0.237601	74	-0.919135	0.043578	360.904	0.248104	Subiculum	44	3	6.73347	1.33154	36.6	-1.17572	0.259724	27.8794	254.097	0.000178	1.65495	0.22493
Subiculum	127	1	12.5552	0.103	78	-3.77965	0.17747	360.535	0	Subiculum	45	1	4.23423	1.25352	39.8	-3.80624	0.489027	216.357	220.419	0	1.17242	0.16037
Subiculum	128	1	5.14793	0.434526	62	-0.210065	0.229854	359.679	0	Subiculum	45	2	3.30435	0.151734	83.8	-0.505115	0.397691	317.293	149.388	0	1.49399	0.10297
Subiculum	129	1	17.6652	0.218223	72	-2.94189	0.094864	360.267	3.7e-05	Subiculum	45	3	1.78439	1.63847	27.6	-4.52088	0.640166	116.514	195.678	2e-06	0.401588	0.15635
Subiculum	130	1	18.0702	0.097035	78	-0.15495	0.115186	360.71	0	Subiculum	46	1	2.84553	1.64261	29.2	-4.77941	0.288568	142.785	323.728	0.089378	0.527943	0.16054
Subiculum	131	1	32.1212	1.31294	36	-5.04942	0.385903	359.886	0	Subiculum	46	2	2.48521	1.88496	20.4	-2.10432	0.316406	142.998	232.796	0.077858	0.45733	0.14235
Subiculum	132	1	5.00564	1.11479	40	0.35419	0.073198	360.474	0.397898	Subiculum	46	3	4.90706	1.48671	37.6	-4.35764	0.395374	156.383	341.945	1e-06	1.19164	0.26187
Subiculum	133	1	27.913	1.05819	42	-8.68819	0.381915	360.953	0	Subiculum	47	1	3.63905	0.763282	54.6	-2.85628	0.56074	98.6823	263.018	0	1.37384	0.18621
Subiculum	134	1	10.6061	0.657676	54	1.38302	0.218955	359.231	0	Subiculum	47	2	5.98608	1.5266	36.6	-3.5184	0.465474	283.083	247.42	0	1.4602	0.22231
Subiculum	134	2	7.77862	2.16223	20	5.97383	0.158117	359.86	0.002739	Subiculum	48	1	5.79114	1.87004	22.2	-2.04347	0.295117	14.7837	227.54	0.001891	1.29008	0.25482
Subiculum	135	1	13.6815	0.508682	60	-0.85455	0.096078	360.772	0.000687	Subiculum	48	2	12.1289	1.62196	32.6	-6.72356	0.554313	185.405	302.129	0	2.23718	0.38949
Subiculum	136	1	14.3067	0.216538	74	0.47584	0.126662	360.862	0	Subiculum	48	3	12.2119	1.45811	34.4	-4.93688	0.460967	235.448	305.039	0	2.8668	0.41014
Subiculum	137	1	3.05389	0.432179	62	0.66106	0.288602	359.985	0	Subiculum	49	1	6.70808	1.61021	31.6	0.72198	0.362716	113.313	294.882	3.1e-05	1.4728	0.22189
Subiculum	138	1	17.1763	1.31855	34	-2.49127	0.230462	358.547	0	Subiculum	49	2	3.92857	1.02054	46.6	6.20852	0.298051	230.395	385.409	0.000181	1.20869	0.23171
Subiculum	139	1	10.7407	1.23868	36	-3.49099	0.339072	360.578	0	Subiculum	50	1	2.15777	1.43206	35.6	-4.59046	0.588789	273.581	274.762	2e-06	0.509747	0.17543
Subiculum	140	1	18.2536	0.863693	46	-3.70721	0.315522	360.599	0	Subiculum	51	1	6.50289	0.762744	60.2	-2.59784	0.814803	271.809	208.514	0	1.9466	0.24961
Subiculum	141	1	28.7329	1.15953	38	-3.66086	0.361002	355.716	0	Subiculum	51	2	4.54183	1.16234	42.8	0.604695	0.114588	28.5924	300.857	0.253565	1.38144	0.22867
Subiculum	142	1	20.0717	0.42533	60	-1.16051	0.148582	360.542	0	Subiculum	52	1	3.82716	1.90556	25.4	-3.74569	0.433738	326.174	268.743	3e-06	0.613739	0.12265
Subiculum	143	1	3.14569	1.04024	40	-0.15052	0.045144	358.295	0.799174	Subiculum	52	2	5.30335	2.1488	20.2	-6.93552	0.37491	325.112	276.87	0	0.746067	0.18128
Subiculum	144	1	13.9061	0.68612	52	-2.96353	0.148805	359.496	0	Subiculum	53	1	11.3866	1.36658	38.2	-2.13506	0.319863	177.71	376.914	0	2.75046	0.23073
Subiculum	145	1	6.29771	0.096968	76	-0.017675	0.03337	360.718	0.533628	Subiculum	54	1	16.5873	0.906066	54.8	-3.63953	0.516843	188.801	383.685	0	6.25377	0.30653
Subiculum	146	1	12.0199	0.190837	72	-0.475935	0.208399	360.835	0	Subiculum	55	1	4.7561	1.69071	30.6	-8.70067	0.624861	293.224	356.166	0	0.874753	0.21755
Subiculum	147	1	11.494	0.471217	60	-6.19262	0.194873	360.902	0	Subiculum	56	1	13.9683	1.05193	52.6	-5.97323	0.623351	192.363	393.523	0	4.12099	0.35063
Subiculum	148	1	20.1551	0.310553	66	0.44891	0.064506	360.813	0.002468	Subiculum	56	2	2.88889	1.24778	36.2	6.67292	0.643519	207.16	358.58	0	0.750378	0.16097
Subiculum	149	1	16.755	1.35702	32	-3.18648	0.317097	352.963	0	Subiculum	57	1	13.9315	0.425008	73.8	2.44087	0.549346	292.28	481.755	0	6.97372	0.40547
Subiculum	150	1	6.45695	0.102575	76	0.523195	0.217736	359.774	0	Subiculum	57	2	7.08942	2.23257	18.8	4.30829	0.227328	285.419	349.465	0.000198	1.11445	0.25728
Subiculum	151	1	25.6507	0.88848	44	-3.91703	0.323582	360.961	0	Subiculum	58	1	3.25828	1.32096	38	-3.50224	0.428557	161.706	319.24	0	0.818865	0.12627
										Subiculum	58	2	2.87054	1.04157	44.6	-0.59688	0.247803	106.986	470.512	0.000259	0.882923	0.15598
										Subiculum	59	1	3.0394	0.912724	49.4	-3.70731	0.744607	327.009	302.803	0	1.11161	0.19264
										Subiculum	60	1	3.69748	1.9963	21	-13.6447	0.247176	328.445	354.818	0.01347	0.583203	0.15189
										Subiculum	60	2	5.25281	1.63678	33	-8.44802	0.743992	263.661	273.951	0	1.06405	0.24722
										Subiculum	61	1	19.4193	1.00854	51	-4.24541	0.53686	203.781	372.762	0	6.73844	0.37081
										Subiculum	61	2	10.3617	1.26743	43.2	-4.55068	0.419574	194.668	355.326	0	2.63483	0.2912
										Subiculum	62	1	4.8	1.46116	33.8	-2.57085	0.554804	150.708	167.289	0	1.20583	0.142
										Subiculum	62	2	3.7448	1.1659	42.4	-2.79214	0.632688	353.751	206.594	0	1.1858	0.13729
										Subiculum	62	3	6.15873	1.28999	39	-1.24872	0.158608	207.067	277.553	0.000489	2.04492	0.18158
										Subiculum	63	1	40.4938	0.781916	59.4	-1.86659	0.250105	60.2722	362.336	0	17.77	0.34003
										Subiculum	64	1	2.98013	1.62314	30.2	9.79303	0.189191	71.4475	351.546	0.075994	0.587719	0.11482
										Subiculum	64	2	4.35484	1.44144	37.6	-9.61238	0.297497	305.75	336.026	5.2e-05	0.88713	0.14876
										Subiculum	64	3	5.41936	1.54812	36.4	-4.84229	0.418409	163.659	335.573	0	1.28331	0.21632
										Subiculum	65	1	4.29191	1.07492	45.2	0.508405	0.157498	305.714	182.524	0.026739	1.29319	0.11269
										Subiculum	65	2	3.39557	1.58322	30.4	0.888965	0.319281	308.151	153.921	1.7e-05	0.733749	0.09186
										Subiculum	65	3	4.36193	1.36118	36.2	-4.96542	0.628494	208.434	256.781	0	1.13333	0.20495
										Subiculum	66	1	4.12181	0.643759	61	3.40581	0.711583	360.794	382.201	0	1.88775	0.24154
										Subiculum	66	2	3.63039	0.717612	58.4	-2.65747	0.639384	338.984	274.598	0	1.42852	0.17204
										Subiculum	67	1	2.47159	1.02246	46.2	-3.57488	0.575273	173.092	358.896	0	0.787073	0.12347
										Subiculum	67	2	2.8877	1.32624	44	-2.62371	0.29875	304.056	361.195	5.4e-05	0.745082	0.13531
										Subiculum	68	1	4.7606	0.977603	49	-0.24662	0.12444	111.343	227.53	0.045181	1.73216	0.1235
										Subiculum	68	2	4.73016	1.45927	38.8	-2.60987	0.380785	151.867	227.224	0	0.95226	0.14433
										Subiculum	69	1	3.21114	0.783226	54.6	0.747305	0.380275	309.199	300.532	0	1.13954	0.11955
										Subiculum	69	2	3.36898	1.36962	35.6	2.99307	0.198572	88.5554	333.587	0.001715	1.10674	0.15234
										Subiculum	70	1	7.14286	1.51222	34.6	-5.13912	0.319253	107.99	327.583	0	1.61861	0.19749
										Subiculum	70	2	6.93116	1.16848	45.2	-5.9975	0.547496	281.516	403.897	0	1.8962	0.2599
										Subiculum	70	3	3.2364	1.95176	21	9.39506	0.353098	302.967	303.725	2.2e-05	0.564751	0.13127
										Subiculum	71	1	2.08093	1.53837	28.4	-6.29509	0.465267	176.131	288.096	1.6e-05	0.464639	-0.0086376
										Subiculum	71	2	4.41839	1.15012	47	-3.30431	0.546159	301.452	263.768	0	1.37139	0.16345
										Subiculum	72	1	6.93116	0.550981	67.2	-4.6941	0.68613	269.916	404.856	0	2.61539	0.30925
										Subiculum	72	2	5.15009	1.95403	25.2	-1.04822	0.072629	141.118	371.853	0.522666	0.803941	0.19826
										Subiculum	73	1	2.60037	0.307642	85.8	-0.93899	0.500533	270.629	306.024	0	1.04157	0.12866
										Subiculum	74	1	0.714286	1.07938	39.8	-0.858725	0.363436	272.703	121.75	0.03225	0.224599	0.035932
										Subiculum	74	2	1.45161	1.00906	44.6	-3.98786	0.53238	111.374	276.127	0	0.509345	0.099075
										Subiculum	75	1	2.51445	0.211089	82.2	0.023865	0.068433	83.7431	304.854	0.453196	1.34197	0.11522
										Subiculum	76	1	1.8705	2.25703	18	-11.7846	0.209613	316.705	337.012	0.224499	0.273392	0.12212
										Subiculum	77	1	2.96296	0.891713	55.8	-1.31776	0.370916	47.4985	244.817	0	0.887857	0.095989
										Subiculum	77	2	1.88958	1.94475	20.2	7.55274	0.223546	277.949	321.935	0.041867	0.350117	0.10629
										Subiculum	78	1	6.09535	0.106802	88	0.01528	0.03078	277.114	198.214	0.589683	3.7109	0.091594
										Subiculum	79	1	9.98663	0.683283	63.2	-2.98929	0.392646	172.509	396.318	0	3.90814	0.18028
										Subiculum	79	2	7.55832	2.32789	16.4	-9.65379	0.155045	256.092	357.712	0.010261	1.08221	0.1104
										Subiculum	80	1	5.00538	0.1442	89.6	-0.59197	0.410644	52.1585	224.081	0	2.381	0.1107
										Subiculum	81	1	0.927835	2.1417	21	-1.46081	0.344804	210.426	132.138	0.124859	0.109507	0.029383
										Subiculum	82	1	2.78146	0.939047	45.6	-4.47332	0.707774	164.61	305.954	0	1.10013	0.13763
										Subiculum	82	2	4.57175	1.6157	31.2	8.17763	0.486503	148.803	307.869	0	0.955517	0.16756
										Subiculum	82	3	5.34861	1.89268	26.2	-8.25089	0.291008	236.502	369.031	1e-05	0.936124	0.1885
										Subiculum	83	1	1.90608	1.4896	33.4	-4.73274	0.453028	333.708	275.184	3.2e-05	0.429675	0.098196
										Subiculum	83	2	1.63006	0.726553	58.8	0.856215	0.395898	285.248	193.24	1e-06	0.681334	0.063081
										Subiculum	83	3	6.09562	2.33639	17.2	-4.18585	0.2979	176.724	213.296	3.5e-05	0.831203	0.14045
										Subiculum	84	1	9.36207	0.046206	90.8	0.14385	0.192203	28.2721	323.226	0	6.71345	0.14982
										Subiculum	85	1	4.67466	1.18576	45.2	-2.85403	0.497877	63.437	270.827	0	1.38557	0.12402
										Subiculum	86	1	4.4898	1.1302	40.4	1.8084	0.482307	231.885	180.484	0	1.43826	0.11824
										Subiculum	86	2	2.86093	1.32341	37	-3.39295	0.662381	156.669	179.281	0	0.785949	0.11501
										Subiculum	86	3	3.7037	0.973183	45.2	-0.461115	0.148142	285.978	171.229	0.030855	1.15196	0.10522
										Subiculum	87	1	1.5	0.894385	49.2	-0.061775	0.07728	299.963	59.8565	0.726504	0.512619	0.022453
										Subiculum	87	2	0.860315	1.69375	28	0.24624	0.169322	295.09	85.7806	0.42923	0.184798	0.032461
										Subiculum	87	3	1.72549	2.66352	11.8	-10.1338	0.509849	222.073	237.159	0.001161	0.211791	0.080059
										Subiculum	88	1	2.86624	1.06003	45.6	1.3265	0.656156	263.53	115.253	0	0.844732	0.078502
										Subiculum	88	2	1.56069	2.23362	16.6	-1.07686	0.200128	295.112	78.8603	0.300731	0.229199	0.032505
										Subiculum	88	3	3.94422	2.2155	17.8	0.167895	0.019771	320.535	133.773	0.967888	0.580511	0.098071
										Subiculum	89	1	29.2357	0.42752	77.6	-1.90267	0.26017	263.757	427.769	0	16.9164	0.3494
										Subiculum	90	1	7.41379	1.42458	38.8	1.98884	0.442446	259.938	356.106	0	1.75945	0.1726
										Subiculum	91	1	1.58025	2.05345	22.2	5.86782	0.335553	266.698	266.104	0.008351	0.246591	0.082645
										Subiculum	92	1	15.4491	1.20774	43	-6.59013	0.611897	137.648	377.068	0	4.57677	0.35862
										Subiculum	92	2	7.22892	1.09224	43.2	-6.64885	0.596165	278.358	429.822	0	2.31596	0.27779
										Subiculum	93	1	2.7977	2.03217	18.2	-0.83725	0.284559	305.289	94.383	0.016753	0.453199	0.032846
										Subiculum	93	2	10.9639	1.48337	35	-3.43736	0.569816	254.217	206.875	0	2.32855	0.25401
										Subiculum	93	3	5.69277	2.14865	18.4	-0.387225	0.248853	83.5526	154.371	3.3e-05	0.918241	0.14183
										Subiculum	94	1	6.03681	0.591103	68	-4.30802	0.671208	318.719	348.961	0	2.47391	0.21698
										Subiculum	94	2	5.56266	1.01397	46.6	-0.613215	0.312807	328.221	135.3	0	1.90983	0.092557
										Subiculum	95	1	5.8967	0.705525	62.8	0.887905	0.412213	282.836	174.398	0	2.51884	0.11219
										Subiculum	95	2	9.06452	1.61654	30.4	-6.73962	0.719878	207.361	244.341	0	2.10283	0.27823
										Subiculum	95	3	4.93827	2.51418	14.8	0.285875	0.016815	60.3745	319.294	0.968965	0.669051	0.18209
										Subiculum	96	1	4.34356	1.66768	29	-3.65314	0.486047	189.1	251.739	0	0.869351	0.11316
										Subiculum	96	2	4.89717	1.01665	45.4	1.27473	0.615571	255.549	117.72	0	1.56813	0.098932
										Subiculum	96	3	2.21359	2.1837	16.6	1.39491	0.347771	309.608	83.0357	0.001856	0.324183	0.057022
										Subiculum	96	4	4.08885	2.2442	16.8	0.098815	0.140046	254.465	127.756	0.12506	0.603741	0.082916
										Subiculum	97	1	1.08225	0.472689	65.2	-0.138455	0.170871	292.046	128.618	0.161247	0.482832	0.036169
										Subiculum	97	2	1.48101	2.5861	14.4	-6.76676	0.197827	189.319	288.175	0.334275	0.172316	0.073915
										Subiculum	98	1	13.3333	0.665111	66	0.19969	0.299773	193.934	361.744	0	5.4332	0.22341
										Subiculum	98	2	3.64525	1.47014	31.4	-0.461665	0.087067	195.503	191.736	0.422988	0.947987	0.097287
										Subiculum	99	1	46.1588	0.530158	78.4	-2.57254	0.441988	319.765	389.403	0	21.7756	0.51572
										Subiculum	100	1	1.52542	0.903826	50.8	0.25984	0.062332	334.372	324.623	0.841226	0.53337	0.1039
										Subiculum	100	2	2.0403	1.88683	24.6	10.2949	0.33051	91.6113	350.317	0.009633	0.375058	0.11237
										Subiculum	101	1	5.78212	2.03555	26	-4.44486	0.181545	99.7895	355.02	0.034674	0.850401	0.162
										Subiculum	102	1	7.92776	2.0895	18	-12.6739	0.174954	317.221	348.923	0.052144	1.3029	0.20612
										Subiculum	102	2	4.41379	2.101	21.4	4.15939	0.227903	259.068	351.029	0.104415	0.618698	0.14716
										Subiculum	102	3	4.10013	1.82368	24	3.10851	0.10527	265.545	370.891	0.366813	0.904742	0.1906
										Subiculum	103	1	4.10127	1.74603	27.2	-1.45138	0.367458	232.444	139.775	0.00078	0.837968	0.06994
										Subiculum	104	1	2.23982	1.2512	36.8	-1.81637	0.429754	330.71	177.751	0.00017	0.684151	0.09502
										Subiculum	104	2	4.90706	1.68158	30.2	-1.31212	0.151288	305.653	266.326	0.130413	0.988669	0.15971
										Subiculum	105	1	10.4602	0.801332	62.6	-0.083835	0.342593	152.107	330.726	0	4.04625	0.19182
										Subiculum	106	1	3.73913	1.37846	39.8	1.77259	0.384967	106.097	222.216	1e-06	0.891969	0.10809
										Subiculum	106	2	1.85841	1.47185	33.6	0.921095	0.325419	83.3535	153.095	0.013721	0.413493	0.048677
										Subiculum	107	1	17.2099	0.408356	81.6	-3.80924	0.618669	42.5561	414.131	0	7.47308	0.37725
										Subiculum	108	1	17.2308	1.33485	46.4	-7.71657	0.444028	36.994	485.29	0	4.40864	0.43658
										Subiculum	109	1	1.75214	1.75424	26.4	4.29567	0.325929	118.022	297.486	0.020705	0.344948	0.07689
										Subiculum	109	2	1.44105	1.06001	47.6	-2.62296	0.520477	179.141	265.129	0	0.44272	0.076145
										Subiculum	110	1	5.55556	0.415411	82.4	0.03714	0.300705	124.086	327.235	0	2.82171	0.13878
										Subiculum	111	1	4.45415	1.11768	49.6	-0.970375	0.360527	323.294	151.106	0	1.23171	0.077849
										Subiculum	112	1	0.724432	1.50558	29	1.35818	0.441885	330.647	118.022	0.039882	0.154652	0.02444
										Subiculum	112	2	0.873362	1.90708	22.4	-0.271335	0.121203	9.1408	114.068	0.790537	0.149732	0.031066
										Subiculum	113	1	1.2708	1.19099	46	4.2149	0.686257	302.346	273.932	5e-06	0.247127	0.059675
										Subiculum	113	2	2.09812	2.21211	20.6	17.6302	0.128191	21.9991	370.138	0.501482	0.279779	0.11949
										Subiculum	114	1	30	1.3461	37.4	-6.78635	0.562526	176.727	355.604	0	7.47117	0.49892
										Subiculum	114	2	2.5788	1.77412	23	-8.35068	0.679099	182.733	259.018	0	0.482952	0.12465
										Subiculum	114	3	8.60368	1.86452	20.6	-12.3316	0.583955	118.03	366.32	0	1.57877	0.27725
										Subiculum	115	1	11.7021	2.0795	16.6	-1.83896	0.267731	43.5716	242.208	0	2.09362	0.19183
										Subiculum	115	2	31.9286	0.732067	51.2	-3.64853	0.408305	215.067	325.26	0	14.5596	0.40594
										Subiculum	115	3	12.0903	2.45404	14.2	-4.61803	0.103309	112.392	311.206	0.054858	1.53256	0.28335
										Subiculum	116	1	6.87648	1.712	23.6	-5.6505	0.539013	190.768	199.809	0	1.378	0.12451
										Subiculum	116	2	5.1368	0.573853	54.6	-0.041925	0.1912	274.152	140.883	2.1e-05	2.27785	0.069706
										Subiculum	117	1	30.2695	0.953227	44	-3.91989	0.3537	219.611	340.156	0	10.8183	0.38359
										Subiculum	117	2	22.6424	1.32373	37.2	-9.71619	0.170139	112.27	427.799	0	4.62368	0.45768
										Subiculum	118	1	4.71101	0.525094	57.2	0.587645	0.243177	277.365	191.732	0	2.25498	0.11463
										Subiculum	119	1	8.02395	1.62352	25	-7.66254	0.670006	260.309	209.222	0	1.64091	0.32528
										Subiculum	119	2	11.3522	1.18671	36.8	-4.66497	0.645648	205.779	273.415	0	3.54785	0.3254
										Subiculum	119	3	3.12741	2.44191	10.4	-1.12074	0.104614	209.635	103.227	0.452283	0.356724	0.083439
										Subiculum	120	1	13.2704	0.995896	46.2	-3.46643	0.477439	78.5293	295.764	0	4.0943	0.31624
										Subiculum	120	2	9.73576	1.58683	26.2	-13.8354	0.197672	233.131	352.88	3e-06	1.94904	0.29047
										Subiculum	120	3	4.71572	2.46793	12.2	-3.79047	0.22789	57.3888	225.159	0.00463	0.579788	0.084609
										Subiculum	121	1	0.923077	1.64535	23.6	-2.1761	0.287545	243.893	176.896	0.191352	0.169306	0.028072
										Subiculum	121	2	1.63044	1.18886	31.2	-1.31313	0.174363	56.224	325.31	0.100724	0.432112	0.092932
										Subiculum	122	1	32.0207	1.3226	37.2	-5.59546	0.479558	152.528	352.774	0	8.42216	0.46608
										Subiculum	122	2	2.95428	2.00636	18	-2.99295	0.25404	29.846	225.047	0.037204	0.459993	0.088243
										Subiculum	122	3	10.7222	1.91203	22.4	-12.063	0.515017	125.729	380.037	0	1.90213	0.25745
										Subiculum	123	1	7.50877	2.03959	18.6	-2.55682	0.196648	67.3217	199.951	0.003816	1.33757	0.13596
										Subiculum	123	2	15.0226	0.757393	47.8	-3.76765	0.531065	76.6134	308.102	0	6.598	0.26172
										Subiculum	123	3	5.06264	2.07776	18.8	-0.63191	0.17858	46.7635	237.622	0.014618	0.804692	0.19486
										Subiculum	124	1	9.5525	2.42086	14.8	-2.02848	0.108069	41.3857	228.764	0.161715	1.39458	0.20538
										Subiculum	124	2	10.1216	1.1398	36.8	-2.69451	0.413897	173.929	242.036	0	3.08332	0.18795
										Subiculum	124	3	5.10685	1.88718	22	-4.31625	0.3645	98.0281	221.965	0	0.845855	0.21006
										Subiculum	125	1	7.52266	1.34804	32.8	-1.96571	0.444524	328.202	337.272	0	1.73938	0.2476
										Subiculum	125	2	4.54744	1.41586	31	-1.20025	0.362782	332.296	158.191	0	1.21653	0.093421
										Subiculum	126	1	12.5518	1.0446	40	-4.86958	0.474038	267.993	339.32	0	4.19985	0.27592
										Subiculum	126	2	9.36681	1.60788	29.6	-11.1331	0.393279	295.24	382.56	0	1.60697	0.2962
										Subiculum	127	1	11.5455	0.750834	52.2	-6.11666	0.640023	296.491	394.111	0	4.65088	0.3747
										Subiculum	127	2	2.35808	1.22538	32.2	-1.53829	0.469164	344.511	138.134	0	0.700378	0.091179
										Subiculum	127	3	4.44363	1.59196	25.8	-6.29982	0.585325	207.014	239.826	0	1.04481	0.21819
										Subiculum	128	1	1.74033	1.21266	31.8	-5.6178	0.830403	232.969	202.395	0	0.510753	0.10288
										Subiculum	128	2	3.88393	0.432287	61.6	-0.043565	0.095614	338.074	137.085	0.179296	1.92558	0.07562
										Subiculum	128	3	0.72955	2.34513	11.6	-1.25827	0.202406	342.137	80.7255	0.508662	0.101747	0.023138
										Subiculum	129	1	12.511	0.697282	51.2	-2.71027	0.501673	237.521	284.601	0	5.60872	0.28996
										Subiculum	129	2	7.87678	2.26353	14.2	-6.64994	0.357207	240.086	212.35	0	0.995984	0.26169
										Subiculum	130	1	16.8421	1.50666	31	-4.43088	0.45899	117.433	313.753	0	4.21192	0.34214
										Subiculum	130	2	8.04739	1.41466	29.8	6.95606	0.580346	341.676	424.865	0	2.1638	0.3714
										Subiculum	131	1	31.4815	1.30185	36.6	-5.04413	0.472886	213.189	337.78	0	8.3363	0.45527
										Subiculum	131	2	3.60153	1.51609	27.6	-7.3056	0.707183	212.496	316.543	0	0.763683	0.14531
										Subiculum	131	3	11.6152	1.6732	24.8	-12.2676	0.641164	189.319	389.072	0	2.62615	0.31862
										Subiculum	132	1	4.93799	1.26406	34.4	0.75245	0.134692	127.674	366.781	0.076758	1.17949	0.13623
										Subiculum	132	2	0.747331	1.1757	35.6	1.45047	0.351914	336.901	169.012	0.012321	0.201762	0.051664
										Subiculum	133	1	10.0378	2.17481	17.2	-4.9893	0.334609	48.512	244.287	0	1.64955	0.23602
										Subiculum	133	2	27.205	1.12971	43.8	-7.77567	0.586203	259.593	365.695	0	8.56143	0.42519
										Subiculum	133	3	11.4632	2.47106	13.8	-7.31384	0.141443	237.055	384.022	0.00233	1.49173	0.25771
										Subiculum	134	1	8.01156	1.44843	29.4	1.90495	0.340337	313.276	183.097	0	2.00973	0.11078
										Subiculum	134	2	8.95807	1.51279	31.2	2.23014	0.351077	260.769	272.023	0	1.89537	0.13414
										Subiculum	134	3	7.61941	2.17127	21	3.84457	0.241384	307.083	353.24	1e-06	1.13011	0.2414
										Subiculum	135	1	7.72087	1.21625	33.4	-0.70293	0.218232	67.8075	174.308	3.7e-05	1.96224	0.081834
										Subiculum	135	2	6.32747	0.521297	59.8	-0.246685	0.127233	269.858	156.964	0.002113	3.0901	0.096462
										Subiculum	135	3	2.18382	2.27717	10	-3.34041	0.403246	143.148	127.242	0.000231	0.263657	0.046227
										Subiculum	136	1	13.4611	1.19271	37	-4.14469	0.476136	164.893	376.032	0	3.96412	0.27189
										Subiculum	136	2	12.9324	1.5404	28.4	-9.38929	0.410254	314.493	411.513	0	2.25673	0.32477
										Subiculum	137	1	2.51497	0.386834	65.8	0.53641	0.377533	266.181	259.247	0	1.33446	0.084947
										Subiculum	138	1	16.2054	1.48184	31	-4.13201	0.457213	134.374	306.403	0	3.82541	0.25726
										Subiculum	138	2	9.45566	1.29988	30	-0.04925	0.14269	193.12	356.679	0.00014	2.38258	0.20318
										Subiculum	139	1	10.1127	1.19181	37	-3.12771	0.364714	79.0827	304.541	0	3.11142	0.17982
										Subiculum	139	2	3.90143	1.37799	31.4	-10.8201	0.520398	305.981	356.402	0	0.978173	0.20904
										Subiculum	140	1	18.1201	0.78139	54.8	-3.76806	0.362499	173.532	361.416	0	7.21197	0.30552
										Subiculum	140	2	5.10975	1.50795	28.2	6.45174	0.607636	296.354	451.206	0	1.05521	0.25359
										Subiculum	141	1	28.5616	1.07975	42.2	-3.57394	0.425683	213.312	339.224	0	8.59355	0.34938
										Subiculum	141	2	3.47305	1.90711	20.4	-1.05068	0.173918	13.05	188.267	0.087605	0.609873	0.10156
										Subiculum	141	3	7.78742	1.86759	21	-15.2013	0.644944	249.586	361.114	0	1.43425	0.34101
										Subiculum	142	1	8.89744	2.1907	16	-6.6488	0.390813	67.7244	241.095	0	1.53238	0.21391
										Subiculum	142	2	17.5031	0.712056	48.4	-2.77248	0.399766	122.082	299.081	0	8.67542	0.19826
										Subiculum	142	3	7.09328	2.3465	15.4	-9.15621	0.156387	330.008	313.952	0.006176	0.98084	0.27757
										Subiculum	143	1	3.14569	1.27481	36.6	-4.27981	0.303624	70.1998	368.915	0.000181	0.775186	0.11677
										Subiculum	144	1	12.3381	0.821434	49.8	-4.31239	0.564197	259.665	310.027	0	4.79185	0.23705
										Subiculum	144	2	3.00266	1.47983	27.8	-4.49352	0.754254	318.497	156.991	0	0.68702	0.11346
										Subiculum	145	1	5.76159	1.62139	25.8	-10.7276	0.555582	143.444	335.121	0	1.22486	0.15376
										Subiculum	145	2	6.20611	0.78234	52.6	-2.41948	0.342005	271.395	380.488	0	2.40154	0.19547
										Subiculum	146	1	10.0662	0.977964	41.2	-2.99323	0.412436	74.0001	271.762	0	3.49058	0.21541
										Subiculum	146	2	10.9695	1.4249	34	7.08276	0.317989	321.536	411.141	0	2.1173	0.33424
										Subiculum	147	1	10.9905	0.603001	63.2	-5.7019	0.419699	323.454	431.453	0	4.59002	0.34935
										Subiculum	147	2	5.20607	1.99976	21.8	-5.26586	0.365847	99.9924	308.029	0	0.807836	0.20689
										Subiculum	148	1	15	1.07795	38.2	-4.42702	0.652094	269.874	245.109	0	4.49577	0.34275
										Subiculum	148	2	6.27139	0.711548	48.2	-1.22923	0.531264	352.979	139.238	0	2.78453	0.13427
										Subiculum	148	3	8.63359	2.0288	20.2	-1.47977	0.11319	210.123	191.672	0.036447	1.25549	0.24186
										Subiculum	149	1	16.2914	1.38243	33	-3.74623	0.461525	105.612	315.647	0	4.09173	0.30422
										Subiculum	149	2	6.55098	1.20065	37.6	2.0803	0.194377	356.116	341.11	1e-06	1.82075	0.28268
										Subiculum	150	1	6.19205	0.855254	47	-3.56526	0.505405	97.0402	298.052	0	2.37192	0.203
										Subiculum	150	2	5.57758	1.29645	36.2	-9.98583	0.385061	355.208	420.742	0	1.33892	0.28582
										Subiculum	151	1	24.8973	0.769935	57.6	-4.12432	0.398638	160.688	378.758	0	10.2785	0.46104
										Subiculum	151	2	4.10116	2.23125	14.8	-6.19308	0.348294	207.382	211.895	1e-06	0.532086	0.18056

## Sheet: 6D-G
RDI changes per cell between rate- and phase-based field definition methods
region	cell#	group	ΔRDI_SCN	ΔRDI_CHC
CA1	1	MF	-0.026706	-0.022655
CA1	2	SF	0.043214	-0.01823
CA1	3	SF	-0.037928	-0.039655
CA1	4	SF	-0.04656	-0.03482
CA1	5	MF	0.019988	-0.094879
CA1	6	MF	0.254973	0.033413
CA1	7	SF	0.014033	-0.026049
CA1	8	SF	-0.139719	0.066765
CA1	9	MF	-0.012695	-0.059266
CA1	10	SF	0.232532	0.020809
CA1	11	SF	-0.024374	0.017777
CA1	12	SF	0.07588	-0.017419
CA1	13	MF	-0.049877	-0.090925
CA1	14	MF	0.159838	-0.012103
CA1	15	SF	-0.199248	-0.039038
CA1	16	SF	0.049024	-0.234574
CA1	17	SF	-0.042795	-0.001421
CA1	18	MF	-0.014897	0.099836
CA1	19	SF	0.005025	-0.034928
CA1	20	SF	0.107429	-0.010788
CA1	21	SF	-0.193641	0.008763
CA1	22	MF	-0.040522	-0.021123
CA1	23	SF	0.002836	-0.060845
CA1	24	SF	-0.023848	-0.011207
CA1	25	SF	-0.039455	-0.05741
CA1	26	MF	0.041032	0.010254
CA1	27	MF	-0.000373	0.004511
CA1	28	SF	-0.018568	-0.064547
CA1	29	SF	-0.077227	0.065619
CA1	30	MF	0.503734	-0.050946
CA1	31	SF	0.042518	0.091179
CA1	32	SF	0.006702	0.054907
CA1	33	MF	0.307586	0.045749
CA1	34	SF	0.002801	-0.035332
CA1	35	SF	0.061024	0.002742
CA1	36	MF	-0.355573	0.097991
CA1	37	SF	-0.134179	-0.072364
CA1	38	SF	0.051396	-0.032764
CA1	39	SF	-0.040617	0.021115
CA1	40	SF	-0.142993	0.106976
CA1	41	MF	0.064735	0.119246
CA1	42	SF	-0.048905	0.04886
CA1	43	SF	-0.01938	-0.026073
CA1	44	SF	-0.097139	0.014709
CA1	45	SF	0.050678	0.025488
CA1	46	SF	0.044879	-0.00616
CA1	47	SF	-0.032583	-0.021109
CA1	48	SF	0.021764	0.031753
CA1	49	SF	-0.008218	-0.039467
CA1	50	SF	0.044013	0.012855
CA1	51	MF	-0.01791	0.013112
CA1	52	SF	-0.038404	-0.019723
CA1	53	SF	-0.037448	-0.080785
CA1	54	SF	-0.118897	0.013678
CA1	55	SF	-0.050571	0.015581
CA1	56	MF	0.138169	0.04867
CA1	57	MF	0.166212	0.102365
CA1	58	SF	-0.085669	-0.013612
CA1	59	SF	-0.006017	0.007929
CA1	60	SF	0.023715	0.068726
CA1	61	SF	-0.069931	-0.025532
CA1	62	SF	-0.432844	0.058973
CA1	63	MF	0.470186	0.181266
CA1	64	MF	0.012963	0.287791
CA1	65	SF	0.066559	-0.040072
CA1	66	MF	0.134633	0.2319
CA1	67	SF	0.038649	-0.063441
CA1	68	MF	-0.0237	0.037861
CA1	69	SF	-0.111069	-0.16297
CA1	70	SF	0.015137	-0.020891
CA1	71	MF	0.000842	0.020908
CA1	72	SF	-0.048516	-0.005687
CA1	73	SF	-0.003701	-0.188297
CA1	74	SF	-0.034616	-0.027994
CA1	75	SF	0.006258	0.054779
CA1	76	SF	-0.050091	-0.047281
CA1	77	MF	0.314483	-0.059327
CA1	78	SF	-0.044019	-0.041607
CA1	79	MF	-0.06235	0.03234
CA1	80	MF	0.004309	0.053086
CA1	81	SF	0.009284	0.070609
CA1	82	MF	-0.085694	0.028162
CA1	83	SF	0.068861	0.017818
CA1	84	SF	-0.017684	-0.028932
CA1	85	SF	-0.088829	-0.027384
CA1	86	SF	-0.018542	-0.05826
CA1	87	MF	-0.037205	-0.159555
CA1	88	SF	0.018583	-0.04768
CA1	89	SF	-0.002455	-0.038715
CA1	90	SF	0.112384	0.041397
CA1	91	SF	0.179705	-0.107901
CA1	92	MF	0.092909	0.068874
CA1	93	SF	-0.069999	-0.051278
CA1	94	SF	0.101182	-0.038211
CA1	95	SF	0.027178	-0.089785
CA1	96	SF	0.029705	-0.041859
CA1	97	SF	-0.007303	-0.127597
CA1	98	SF	0.061886	0.053528
CA1	99	MF	0.74007	0.131736
CA1	100	SF	-0.124878	0.019751
CA1	101	SF	-0.057295	0.032086
CA1	102	SF	-0.040211	-0.101044
CA1	103	SF	0.010794	-0.065825
CA1	104	MF	0.189462	-0.235146
CA1	105	SF	0.063926	0.077492
CA1	106	SF	0.007897	-0.141511
CA1	107	SF	-0.07282	0.072433
CA1	108	SF	-0.039519	0.024635
CA1	109	SF	-0.165026	-0.04289
CA1	110	SF	0.019984	-0.00136
CA1	111	MF	0.184845	-0.20004
CA1	112	SF	-0.01479	0.009968
CA1	113	SF	-0.083514	0.048244
CA1	114	SF	-0.053708	0.00066
CA1	115	SF	-0.015707	0.006253
CA1	116	SF	0.022676	-0.016515
CA1	117	SF	-0.136498	0.023301
CA1	118	SF	0.176134	0.085832
CA1	119	SF	0.026355	0.104632
CA1	120	SF	-0.070807	0.01766
CA1	121	MF	0.169758	0.637726
CA1	122	SF	0.013033	-0.018799
CA1	123	SF	-0.013469	-0.04482
CA1	124	SF	0.13955	0.157442
CA1	125	SF	-0.019936	-0.078523
CA1	126	SF	0.058196	0.025032
CA1	127	SF	-0.022509	-0.104066
CA1	128	SF	0.138117	-0.022486
CA1	129	SF	-0.154941	-0.050451
CA1	130	SF	0.084994	0.033891
CA1	131	SF	-0.066206	0.056725
CA1	132	MF	0.139794	-0.029114
CA1	133	SF	0.019524	0.0232
CA1	134	MF	0.31465	-0.032683
CA1	135	SF	-0.067828	-0.056205
CA1	136	MF	0.019784	0.005235
CA1	137	SF	-0.032333	0.014968
CA1	138	MF	0.005877	0.060096
CA1	139	SF	-0.072236	0.006245
CA1	140	MF	0.127872	0.038788
CA1	141	SF	-0.091463	-0.067397
CA1	142	SF	-0.083797	0.051277
CA1	143	SF	-0.190997	-0.037718
CA1	144	SF	-0.079669	-0.015567
CA1	145	SF	0.013307	-0.024497
CA1	146	SF	-0.007827	0.006697
CA1	147	SF	-0.037507	-0.023331
CA1	148	SF	0.131108	0.07741
CA1	149	SF	0.087271	0.041635
CA1	150	SF	0.09614	0.006236
CA1	151	SF	0.001235	0.006801
CA1	152	SF	0.000253	0.061154
CA1	153	SF	-0.101977	0.083217
CA1	154	SF	-0.257598	-0.112729
CA1	155	MF	0.027645	0.105238
CA1	156	SF	-0.065984	0.023995
CA1	157	SF	0.012347	-0.090283
CA1	158	SF	-0.076757	-0.076234
CA1	159	SF	0.029308	0.022911
CA1	160	SF	-0.052439	-0.005709
CA1	161	SF	0.001082	-0.01184
CA1	162	MF	0.085146	0.169214
CA1	163	SF	-0.056482	-0.117857
CA1	164	MF	-0.015929	0.049869
CA1	165	SF	0.059095	0.07118
CA1	166	SF	-0.026282	-0.001175
CA1	167	SF	-0.082096	-0.02857
CA1	168	SF	0.006528	-0.037086
CA1	169	SF	-0.004912	0.01692
CA1	170	SF	-0.078292	-0.043928
CA1	171	SF	0.087218	-0.0079
CA1	172	SF	-0.003288	-0.039165
CA1	173	SF	0.000917	-0.103457
CA1	174	SF	-0.034054	-0.009353
CA1	175	SF	0.104868	-0.055244
CA1	176	SF	-0.064094	-0.054615
CA1	177	SF	-0.025632	-0.09293
CA1	178	MF	-0.052663	-0.057053
CA1	179	SF	-0.057965	0.012318
CA1	180	SF	0.010745	-0.015412
CA1	181	SF	-0.144211	0.011351
CA1	182	SF	-0.214277	-0.190445
CA1	183	SF	-0.042345	-0.033221
CA1	184	SF	0.029989	0.093505
CA1	185	SF	-0.036172	0.091506
CA1	186	MF	0.126639	0.077872
CA1	187	SF	-0.187471	0.060568
CA1	188	MF	-0.056849	0.073591
CA1	189	SF	-0.014933	-0.148027
CA1	190	SF	-0.075116	-0.023798
CA1	191	SF	0.108763	-0.053625
CA1	192	SF	-0.015012	0.02222
CA1	193	MF	0.052251	-0.029999
CA1	194	SF	-0.018949	0.014336
CA1	195	SF	0.22246	0.064867
CA1	196	SF	0.032427	0.015741
CA1	197	SF	-0.081752	0.130446
CA1	198	SF	-0.02481	0.003848
CA1	199	SF	-0.08868	-0.02829
CA1	200	SF	0.147434	0.019605
CA1	201	SF	-0.099729	-0.016551
CA1	202	SF	0.138869	-0.04174
CA1	203	SF	-0.101549	-0.012408
CA1	204	SF	0.060872	0.030293
CA1	205	SF	0.097422	0.01127
CA1	206	MF	-0.016883	-0.077908
CA1	207	SF	-0.025808	-9e-06
CA1	208	SF	0.072395	0.050276
CA1	209	SF	0.026477	-0.012184
CA1	210	SF	0.063553	-0.054293
CA1	211	SF	-0.019046	-0.084819
CA1	212	MF	0.129042	0.095185
Subiculum	1	MF	0.024048	0.30486
Subiculum	2	SF	0.008636	0.02271
Subiculum	3	MF	-0.034633	0.510004
Subiculum	4	SF	0.127521	0.128507
Subiculum	5	SF	-0.003236	0.070837
Subiculum	6	MF	0.14386	0.082208
Subiculum	7	SF	0.111903	0.0426
Subiculum	8	MF	-0.155701	0.192211
Subiculum	9	SF	0.073793	0.132782
Subiculum	10	SF	-0.083013	0.058083
Subiculum	11	MF	0.199204	0.011982
Subiculum	12	SF	0.056194	-0.154393
Subiculum	13	MF	0.15428	0.245976
Subiculum	14	MF	0.28796	0.210102
Subiculum	15	MF	-0.045883	0.007737
Subiculum	16	MF	0.039304	0.001073
Subiculum	17	SF	0.006991	0.080973
Subiculum	18	SF	0.008261	0.027775
Subiculum	19	SF	0.224013	0.126105
Subiculum	20	SF	-0.068218	0.065596
Subiculum	21	SF	-0.101033	-0.064164
Subiculum	22	SF	0.179443	0.059459
Subiculum	23	MF	0.322795	0.326483
Subiculum	24	SF	-0.056309	0.090968
Subiculum	25	SF	-0.463582	-0.274889
Subiculum	26	MF	0.458454	0.109283
Subiculum	27	MF	-0.0466	0.397564
Subiculum	28	SF	-0.032423	-0.042669
Subiculum	29	MF	0.049742	0.018342
Subiculum	30	MF	8.1e-05	-0.028258
Subiculum	31	MF	0.28575	0.188671
Subiculum	32	SF	0.326069	0.115633
Subiculum	33	SF	-0.03229	0.004217
Subiculum	34	SF	0.017845	0.047463
Subiculum	35	SF	-0.038687	0.054329
Subiculum	36	SF	-0.11508	-0.032888
Subiculum	37	MF	0.442839	0.260493
Subiculum	38	MF	0.176148	0.30103
Subiculum	39	SF	0.063486	0.013234
Subiculum	40	MF	0.356493	-0.057052
Subiculum	41	MF	0.347998	-0.10707
Subiculum	42	MF	-0.372627	0.237078
Subiculum	43	MF	-0.006756	-0.034483
Subiculum	44	MF	0.231686	0.305042
Subiculum	45	MF	0.083635	0.189841
Subiculum	46	SF	-0.055184	0.05808
Subiculum	47	SF	-0.028966	-0.036527
Subiculum	48	MF	0.005607	0.383572
Subiculum	49	SF	0.095137	0.020082
Subiculum	50	MF	0.011494	-0.034658
Subiculum	51	SF	0.107917	0.075233
Subiculum	52	MF	-0.031733	0.174794
Subiculum	53	MF	0.082246	-0.000835
Subiculum	54	MF	0.059644	0.130965
Subiculum	55	SF	-0.100018	-0.025267
Subiculum	56	MF	-0.04197	0.289061
Subiculum	57	MF	-0.070767	-0.118921
Subiculum	58	MF	0.225181	-0.002332
Subiculum	59	SF	0.042407	0.027697
Subiculum	60	MF	-0.085013	0.145293
Subiculum	61	MF	0.185997	0.184331
Subiculum	62	SF	0.074152	-0.005944
Subiculum	63	MF	0.0667	0.121364
Subiculum	64	SF	0.022709	0.016491
Subiculum	65	SF	-0.20164	-0.128873
Subiculum	66	SF	-0.083115	0.066418
Subiculum	67	SF	0.048589	-0.027745
Subiculum	68	SF	-0.075109	0.014769
Subiculum	69	MF	-0.016921	0.039131
Subiculum	70	SF	0.042743	-0.001713
Subiculum	71	SF	-0.046243	-0.013203
Subiculum	72	MF	0.134765	0.172486
Subiculum	73	MF	0.322187	-0.050339
Subiculum	74	SF	0.002936	-0.047885
Subiculum	75	SF	-0.020572	-0.016395
Subiculum	76	MF	0.366575	0.201366
Subiculum	77	MF	-0.000182	0.163706
Subiculum	78	MF	0.143896	0.124477
Subiculum	79	MF	0.236947	-0.034032
Subiculum	80	MF	0.064254	0.185991
Subiculum	81	SF	0.384018	0.012499
Subiculum	82	MF	-0.025044	-0.014771
Subiculum	83	SF	-0.032826	0.006616
Subiculum	84	SF	-0.283818	-0.01187
Subiculum	85	MF	-0.153103	0.170276
Subiculum	86	SF	0.059348	0.043501
Subiculum	87	MF	0.468717	-0.099621
Subiculum	88	SF	-0.153185	-0.067308
Subiculum	89	MF	-0.100561	-0.321491
Subiculum	90	SF	0.05544	0.003162
Subiculum	91	MF	-0.023807	0.478769
Subiculum	92	SF	0.033959	-0.004039
Subiculum	93	SF	0.133396	-0.027812
Subiculum	94	MF	0.064175	0.005901
Subiculum	95	MF	0.001595	-0.022777
Subiculum	96	MF	0.090932	-0.001523
Subiculum	97	MF	-0.13415	-0.044611
Subiculum	98	MF	0.152601	-0.05675
Subiculum	99	SF	0.074973	-0.01325
Subiculum	100	MF	-0.100942	0.074181
Subiculum	101	MF	-0.071681	0.235543
Subiculum	102	MF	0.099937	0.234466
Subiculum	103	MF	0.218189	0.206986
Subiculum	104	MF	-0.110911	0.33362
Subiculum	105	MF	0.088722	0.095596
Subiculum	106	MF	-0.426602	0.120669
Subiculum	107	MF	0.200353	0.247189
Subiculum	108	MF	0.134798	0.200249
Subiculum	109	MF	-0.030228	0.140633
Subiculum	110	MF	0.172198	0.056343
Subiculum	111	MF	-0.024997	0.103489
Subiculum	112	MF	0.077639	0.005049
Subiculum	113	MF	-0.15038	-0.02485
Subiculum	114	MF	-0.020868	0.072758
Subiculum	115	MF	-0.03634	0.084228
Subiculum	116	MF	-0.161338	0.140172
Subiculum	117	MF	0.141398	0.453187
Subiculum	118	SF	-0.066701	0.040481
Subiculum	119	MF	0.169533	0.07957
Subiculum	120	SF	0.068462	0.009387
Subiculum	121	MF	0.166294	0.044707
Subiculum	122	MF	0.293705	0.020598
Subiculum	123	MF	0.215315	0.053016
Subiculum	124	SF	0.049391	-0.057465
Subiculum	125	MF	-0.309482	-0.074899
Subiculum	126	MF	0.077787	-0.020961
Subiculum	127	MF	0.358124	0.006451
Subiculum	128	SF	0.142762	-0.093289
Subiculum	129	MF	0.006114	0.090404
Subiculum	130	MF	0.012225	0.039662
Subiculum	131	MF	0.35194	0.020658
Subiculum	132	MF	0.516653	0.025846

## Sheet: 7C-G
RDI heterogeneity strength per cell
		Fig 7C, 7F-G	Fig 7E	Fig 7F	Fig 7G
region	cell#	type	RDI heterogeneity strength	RDI_SCN	RDI_CHC
CA1	1	MF univariate	-	-	-
CA1	2	SF	-	-	-
CA1	3	SF	-	-	-
CA1	4	SF	-	-	-
CA1	5	MF univariate	-	-	-
CA1	6	SF	-	-	-
CA1	7	SF	-	-	-
CA1	8	MF univariate	-	-	-
CA1	9	SF	-	-	-
CA1	10	SF	-	-	-
CA1	11	SF	-	-	-
CA1	12	MF univariate	-	-	-
CA1	13	MF multivariate	0.0242547	-	-
CA1	14	SF	-	-	-
CA1	15	SF	-	-	-
CA1	16	SF	-	-	-
CA1	17	MF univariate	-	-	-
CA1	18	SF	-	-	-
CA1	19	SF	-	-	-
CA1	20	SF	-	-	-
CA1	21	MF univariate	-	-	-
CA1	22	SF	-	-	-
CA1	23	SF	-	-	-
CA1	24	SF	-	-	-
CA1	25	MF univariate	-	-	-
CA1	26	MF multivariate	0.0179486	-	-
CA1	27	SF	-	-	-
CA1	28	SF	-	-	-
CA1	29	MF multivariate	0.075622	-	-
CA1	30	SF	-	-	-
CA1	31	SF	-	-	-
CA1	32	SF	-	-	-
CA1	33	MF univariate	-	-	-
CA1	34	SF	-	-	-
CA1	35	SF	-	-	-
CA1	36	MF univariate	-	-	-
CA1	37	SF	-	-	-
CA1	38	SF	-	-	-
CA1	39	SF	-	-	-
CA1	40	SF	-	-	-
CA1	41	MF multivariate	0.0360181	-	-
CA1	42	SF	-	-	-
CA1	43	SF	-	-	-
CA1	44	SF	-	-	-
CA1	45	SF	-	-	-
CA1	46	SF	-	-	-
CA1	47	SF	-	-	-
CA1	48	SF	-	-	-
CA1	49	SF	-	-	-
CA1	50	SF	-	-	-
CA1	51	MF univariate	-	-	-
CA1	52	SF	-	-	-
CA1	53	SF	-	-	-
CA1	54	SF	-	-	-
CA1	55	SF	-	-	-
CA1	56	SF	-	-	-
CA1	57	MF multivariate	0.0643958	-	-
CA1	58	MF univariate	-	-	-
CA1	59	SF	-	-	-
CA1	60	SF	-	-	-
CA1	61	SF	-	-	-
CA1	62	SF	-	-	-
CA1	63	SF	-	-	-
CA1	64	MF multivariate	0.0263748	-	-
CA1	65	SF	-	-	-
CA1	66	MF univariate	-	-	-
CA1	67	SF	-	-	-
CA1	68	MF univariate	-	-	-
CA1	69	SF	-	-	-
CA1	70	SF	-	-	-
CA1	71	MF univariate	-	-	-
CA1	72	SF	-	-	-
CA1	73	SF	-	-	-
CA1	74	SF	-	-	-
CA1	75	SF	-	-	-
CA1	76	SF	-	-	-
CA1	77	MF univariate	-	-	-
CA1	78	SF	-	-	-
CA1	79	MF univariate	-	-	-
CA1	80	SF	-	-	-
CA1	81	MF univariate	-	-	-
CA1	82	SF	-	-	-
CA1	83	SF	-	-	-
CA1	84	SF	-	-	-
CA1	85	SF	-	-	-
CA1	86	MF univariate	-	-	-
CA1	87	SF	-	-	-
CA1	88	SF	-	-	-
CA1	89	SF	-	-	-
CA1	90	SF	-	-	-
CA1	91	MF univariate	-	-	-
CA1	92	SF	-	-	-
CA1	93	SF	-	-	-
CA1	94	SF	-	-	-
CA1	95	SF	-	-	-
CA1	96	SF	-	-	-
CA1	97	SF	-	-	-
CA1	98	MF univariate	-	-	-
CA1	99	SF	-	-	-
CA1	100	SF	-	-	-
CA1	101	SF	-	-	-
CA1	102	SF	-	-	-
CA1	103	MF multivariate	0.121546	-	-
CA1	104	SF	-	-	-
CA1	105	SF	-	-	-
CA1	106	SF	-	-	-
CA1	107	SF	-	-	-
CA1	108	SF	-	-	-
CA1	109	SF	-	-	-
CA1	110	MF univariate	-	-	-
CA1	111	SF	-	-	-
CA1	112	SF	-	-	-
CA1	113	SF	-	-	-
CA1	114	SF	-	-	-
CA1	115	SF	-	-	-
CA1	116	SF	-	-	-
CA1	117	SF	-	-	-
CA1	118	SF	-	-	-
CA1	119	SF	-	-	-
CA1	120	SF	-	-	-
CA1	121	MF univariate	-	-	-
CA1	122	SF	-	-	-
CA1	123	SF	-	-	-
CA1	124	SF	-	-	-
CA1	125	SF	-	-	-
CA1	126	SF	-	-	-
CA1	127	SF	-	-	-
CA1	128	SF	-	-	-
CA1	129	SF	-	-	-
CA1	130	SF	-	-	-
CA1	131	SF	-	-	-
CA1	132	MF univariate	-	-	-
CA1	133	SF	-	-	-
CA1	134	MF univariate	-	-	-
CA1	135	SF	-	-	-
CA1	136	MF univariate	-	-	-
CA1	137	SF	-	-	-
CA1	138	MF univariate	-	-	-
CA1	139	SF	-	-	-
CA1	140	SF	-	-	-
CA1	141	SF	-	-	-
CA1	142	SF	-	-	-
CA1	143	SF	-	-	-
CA1	144	SF	-	-	-
CA1	145	SF	-	-	-
CA1	146	SF	-	-	-
CA1	147	SF	-	-	-
CA1	148	SF	-	-	-
CA1	149	SF	-	-	-
CA1	150	SF	-	-	-
CA1	151	SF	-	-	-
CA1	152	SF	-	-	-
CA1	153	SF	-	-	-
CA1	154	MF univariate	-	-	-
CA1	155	SF	-	-	-
CA1	156	SF	-	-	-
CA1	157	SF	-	-	-
CA1	158	SF	-	-	-
CA1	159	SF	-	-	-
CA1	160	SF	-	-	-
CA1	161	MF univariate	-	-	-
CA1	162	SF	-	-	-
CA1	163	MF univariate	-	-	-
CA1	164	SF	-	-	-
CA1	165	SF	-	-	-
CA1	166	SF	-	-	-
CA1	167	SF	-	-	-
CA1	168	SF	-	-	-
CA1	169	SF	-	-	-
CA1	170	SF	-	-	-
CA1	171	SF	-	-	-
CA1	172	SF	-	-	-
CA1	173	SF	-	-	-
CA1	174	SF	-	-	-
CA1	175	SF	-	-	-
CA1	176	SF	-	-	-
CA1	177	MF univariate	-	-	-
CA1	178	SF	-	-	-
CA1	179	SF	-	-	-
CA1	180	SF	-	-	-
CA1	181	SF	-	-	-
CA1	182	SF	-	-	-
CA1	183	SF	-	-	-
CA1	184	SF	-	-	-
CA1	185	MF univariate	-	-	-
CA1	186	SF	-	-	-
CA1	187	MF multivariate	0.011947	-	-
CA1	188	SF	-	-	-
CA1	189	SF	-	-	-
CA1	190	SF	-	-	-
CA1	191	SF	-	-	-
CA1	192	MF univariate	-	-	-
CA1	193	SF	-	-	-
CA1	194	SF	-	-	-
CA1	195	SF	-	-	-
CA1	196	SF	-	-	-
CA1	197	SF	-	-	-
CA1	198	SF	-	-	-
CA1	199	SF	-	-	-
CA1	200	SF	-	-	-
CA1	201	SF	-	-	-
CA1	202	SF	-	-	-
CA1	203	SF	-	-	-
CA1	204	SF	-	-	-
CA1	205	MF multivariate	0.0446487	-	-
CA1	206	SF	-	-	-
CA1	207	SF	-	-	-
CA1	208	SF	-	-	-
CA1	209	SF	-	-	-
CA1	210	SF	-	-	-
CA1	211	MF multivariate	0.00911778	-	-
CA1	212	SF	-	-	-
Subiculum	1	MF multivariate	0.302011	0.547744	0.620213
Subiculum	2	SF	-	0.120469	0.044465
Subiculum	3	MF multivariate	0.380555	0.405147	0.51727
Subiculum	4	SF	-	0.346858	0.178623
Subiculum	5	SF	-	0.069515	0.128989
Subiculum	6	MF univariate	-	0.232051	0.131258
Subiculum	7	SF	-	0.427385	0.479308
Subiculum	8	MF multivariate	0.0649477	0.238727	0.193499
Subiculum	9	SF	-	0.129702	0.24192
Subiculum	10	SF	-	0.248963	0.241884
Subiculum	11	MF univariate	-	0.354795	0.084086
Subiculum	12	SF	-	0.27059	0.277012
Subiculum	13	MF univariate	-	0.550686	0.287518
Subiculum	14	MF univariate	-	0.419931	0.560648
Subiculum	15	MF multivariate	0.169	0.342662	0.371094
Subiculum	16	MF univariate	-	0.425971	0.545533
Subiculum	17	SF	-	0.344026	0.365955
Subiculum	18	SF	-	0.148738	0.042819
Subiculum	19	SF	-	0.579463	0.194148
Subiculum	20	SF	-	0.197245	0.115884
Subiculum	21	SF	-	0.97814	0.237577
Subiculum	22	SF	-	0.483246	0.230149
Subiculum	23	MF univariate	-	0.49037	0.470738
Subiculum	24	SF	-	0.359461	0.11461
Subiculum	25	SF	-	0.137039	0.152004
Subiculum	26	MF multivariate	0.0763684	0.811123	0.279153
Subiculum	27	MF univariate	-	0.378255	0.429624
Subiculum	28	SF	-	0.266694	0.234866
Subiculum	29	MF multivariate	0.242476	0.279904	0.351815
Subiculum	30	MF multivariate	0.158253	0.2611	0.245604
Subiculum	31	MF univariate	-	0.36042	0.267243
Subiculum	32	SF	-	0.738016	0.89694
Subiculum	33	SF	-	0.468189	0.226661
Subiculum	34	SF	-	0.07898	0.319506
Subiculum	35	SF	-	0.172389	0.243183
Subiculum	36	SF	-	0.930929	0.114457
Subiculum	37	MF multivariate	0.0455607	0.569379	0.639142
Subiculum	38	MF univariate	-	0.82592	0.437234
Subiculum	39	SF	-	0.164134	0.337936
Subiculum	40	MF univariate	-	0.623846	0.50791
Subiculum	41	MF univariate	-	0.473674	0.23855
Subiculum	42	MF multivariate	0.0396189	0.541726	0.380965
Subiculum	43	SF	-	0.525031	0.00547
Subiculum	44	MF univariate	-	0.235676	0.834534
Subiculum	45	MF univariate	-	0.52442	0.192913
Subiculum	46	MF multivariate	0.0125921	0.700926	0.734876
Subiculum	47	MF univariate	-	0.368589	1.12059
Subiculum	48	SF	-	0.371514	0.079143
Subiculum	49	SF	-	0.336851	0.214772
Subiculum	50	MF univariate	-	0.133192	0.509454
Subiculum	51	SF	-	0.409851	0.038279
Subiculum	52	MF univariate	-	0.354131	0.10895
Subiculum	53	SF	-	0.428152	0.210381
Subiculum	54	MF univariate	-	0.231516	0.774769
Subiculum	55	MF multivariate	0.211765	0.191772	0.088546
Subiculum	56	MF multivariate	0.262107	0.319324	0.585975
Subiculum	57	SF	-	0.343992	0.1576
Subiculum	58	MF univariate	-	0.149205	0.421813
Subiculum	59	MF univariate	-	0.250849	0.059825
Subiculum	60	MF univariate	-	0.421548	0.071836
Subiculum	61	SF	-	0.124432	0.247322
Subiculum	62	MF univariate	-	0.415717	0.16741
Subiculum	63	MF univariate	-	0.561866	0.033947
Subiculum	64	MF multivariate	0.280044	0.433768	0.25945
Subiculum	65	SF	-	0.200724	0.112669
Subiculum	66	SF	-	0.206998	0.278335
Subiculum	67	MF univariate	-	0.458945	0.192989
Subiculum	68	SF	-	0.420593	0.261026
Subiculum	69	SF	-	0.258868	0.112562
Subiculum	70	SF	-	0.342348	0.173246
Subiculum	71	SF	-	0.291211	0.095072
Subiculum	72	SF	-	0.076792	0.032744
Subiculum	73	MF multivariate	0.0983562	0.359001	0.623237
Subiculum	74	MF multivariate	0.0680337	0.361681	0.295967
Subiculum	75	SF	-	0.444722	0.199592
Subiculum	76	SF	-	0.394431	0.170331
Subiculum	77	MF multivariate	0.182175	0.272935	0.241391
Subiculum	78	SF	-	0.691798	0.076397
Subiculum	79	MF univariate	-	0.544815	0.277954
Subiculum	80	SF	-	0.531093	0.159592
Subiculum	81	SF	-	0.179503	0.130933
Subiculum	82	MF univariate	-	0.546559	0.25108
Subiculum	83	MF multivariate	0.0288005	0.455042	0.192968
Subiculum	84	MF univariate	-	0.49399	0.239688
Subiculum	85	MF univariate	-	0.455455	0.110648
Subiculum	86	MF univariate	-	0.237126	0.204354
Subiculum	87	SF	-	0.537111	0.013039
Subiculum	88	MF univariate	-	0.269006	0.32356
Subiculum	89	SF	-	0.388845	0.030784
Subiculum	90	SF	-	0.332074	0.127595
Subiculum	91	MF univariate	-	0.550405	0.621077
Subiculum	92	SF	-	0.139265	0.497884
Subiculum	93	MF multivariate	0.0689889	0.800513	0.568563
Subiculum	94	SF	-	0.180221	0.346152
Subiculum	95	MF univariate	-	0.730055	0.31782
Subiculum	96	SF	-	0.314822	0.178835
Subiculum	97	MF multivariate	0.0278072	0.481821	0.556504
Subiculum	98	SF	-	0.158145	0.028643
Subiculum	99	SF	-	0.553596	0.163465
Subiculum	100	MF univariate	-	0.24011	0.38778
Subiculum	101	SF	-	0.322111	0.66728
Subiculum	102	MF univariate	-	0.475278	0.113805
Subiculum	103	MF univariate	-	0.289082	0.088124
Subiculum	104	MF univariate	-	0.439597	0.382724
Subiculum	105	MF univariate	-	0.190234	0.006563
Subiculum	106	SF	-	0.272084	0.205956
Subiculum	107	MF univariate	-	0.197785	0.16496
Subiculum	108	MF multivariate	0.226805	0.131997	0.354156
Subiculum	109	MF univariate	-	0.221557	0.30759
Subiculum	110	MF univariate	-	0.44395	0.284111
Subiculum	111	MF univariate	-	0.097004	0.393333
Subiculum	112	MF multivariate	0.048558	0.158834	0.107835
Subiculum	113	MF univariate	-	0.536249	0.61984
Subiculum	114	MF multivariate	0.119944	0.549617	0.487816
Subiculum	115	MF univariate	-	0.271057	0.203878
Subiculum	116	MF multivariate	0.0929118	0.22276	0.184066
Subiculum	117	MF univariate	-	0.482543	0.348825
Subiculum	118	MF univariate	-	0.202879	0.128413
Subiculum	119	MF univariate	-	0.310426	0.095255
Subiculum	120	MF univariate	-	0.322831	0.034018
Subiculum	121	MF univariate	-	0.350539	0.077333
Subiculum	122	MF univariate	-	0.644284	0.531608
Subiculum	123	MF multivariate	0.0714336	0.540332	0.324578
Subiculum	124	MF multivariate	0.414699	0.502802	0.453314
Subiculum	125	SF	-	0.197621	0.095876
Subiculum	126	MF univariate	-	0.269553	0.17136
Subiculum	127	SF	-	0.177043	0.118507
Subiculum	128	MF multivariate	0.183009	0.381845	0.372509
Subiculum	129	MF univariate	-	0.409361	0.062941
Subiculum	130	MF univariate	-	0.364428	0.08943
Subiculum	131	SF	-	0.339628	0.026753
Subiculum	132	MF univariate	-	0.485665	0.199862
Subiculum	133	MF univariate	-	0.510609	0.056179
Subiculum	134	MF univariate	-	0.54876	0.093356
Subiculum	135	SF	-	0.212922	0.094175
Subiculum	136	MF univariate	-	0.258157	0.300202
Subiculum	137	MF multivariate	0.184072	0.152311	0.124476
Subiculum	138	MF univariate	-	0.480193	0.123987
Subiculum	139	MF multivariate	0.201103	0.640882	0.37301

## Sheet: S3A
mean firing rate per trial for 2 example neurons
Cell 1			Cell 2
trial#	choice condition	mean firing rate (Hz)	trial#	choice condition	mean firing rate (Hz)
1	Left	8.7931	1	Left	22.2222
2	Left	10.1786	2	Left	10
3	Left	13.3333	3	Left	16.875
4	Left	11.875	4	Left	10.5952
5	Left	7.75862	5	Left	13.8462
6	Left	12.4138	6	Left	16.1538
7	Left	14.4643	7	Left	14.4
8	Left	16.0714	8	Left	19.2
9	Left	10.5	9	Left	13.7037
10	Left	12	10	Left	12.7778
11	Left	10.3448	11	Left	19.0385
12	Left	10.8621	12	Left	10.9615
13	Left	12.5	13	Left	16.6667
14	Left	10.5556	14	Left	17.9167
15	Left	12.9032	15	Left	8.57143
16	Left	11.8333	16	Left	9.07407
17	Left	10.5	17	Left	9.44444
18	Left	9.67742	18	Left	8.57143
19	Left	10.5	19	Left	12.7778
20	Left	15.4839	20	Left	8.21429
21	Left	14.8276	21	Left	8.07692
22	Left	12.5806	22	Left	3.21429
23	Left	13.0645	23	Left	8.03571
24	Left	11.3793	24	Left	1.73077
25	Left	9.67742	25	Left	14.6429
26	Left	9	26	Left	7.03704
27	Left	13.5484	27	Left	8.92857
28	Left	15.4839	28	Left	6.42857
29	Left	10	29	Left	5
30	Left	12.931	30	Left	8.65385
31	Left	10.5	31	Left	10.037
1	Right	4.28571	1	Right	16.8
2	Right	11.25	2	Right	20.4
3	Right	5.48387	3	Right	13.1071
4	Right	13	4	Right	17.7778
5	Right	9.67742	5	Right	11.25
6	Right	9.82759	6	Right	16.1538
7	Right	12.4138	7	Right	13.8462
8	Right	15.5	8	Right	11.1111
9	Right	9.67742	9	Right	14.4643
10	Right	10.9615	10	Right	13.6957
11	Right	6.11111	11	Right	16.25
12	Right	7.33871	12	Right	19.2857
13	Right	11.25	13	Right	12
14	Right	13.9286	14	Right	19.2
15	Right	9.10714	15	Right	15.6
16	Right	6.2069	16	Right	16.7308
17	Right	6.78571	17	Right	14.4231
18	Right	12.75	18	Right	18.6111
19	Right	11.129	19	Right	17.6786
20	Right	10.1786	20	Right	15
21	Right	7.77778	21	Right	11.25
22	Right	1.93548	22	Right	1.60714
23	Right	12.2222	23	Right	10.625
24	Right	13.0645	24	Right	14.4643
25	Right	13.5484	25	Right	12.3214
26	Right	7.74194	26	Right	13.75
27	Right	6.29032	27	Right	13.75
28	Right	8.5	28	Right	7.40741
29	Right	9.19355	29	Right	11.7857
30	Right	8.70968	30	Right	4.82143
31	Right	13.3871	31	Right	7.32143
32	Right	16.129	32	Right	4.82143

## Sheet: S3B
Comparison of RMI and RDI per phase-based field in terms of their correlation with in-field mean firing rate (regardless of region)
cell#	field#	mean firing rate (Hz)	RDI_SCN	RDI_CHC	RMI_SCN	RMI_CHC
1	1	2.52522	0.493216	0.166676	0.124272	0.043791
1	2	0.670688	0.292231	0.037142	0.230742	0.074139
2	1	0.180462	0.416092	0.293592	0.23708	0.367896
3	1	1.01286	0.534636	0.223581	0.341788	0.195217
4	1	0.902386	0.32085	0.762643	0.199424	0.345128
5	1	0.529144	0.432153	0.087172	0.215546	0.143518
5	2	0.994103	0.200227	0.041755	0.091115	0.007395
6	1	0.672497	0.170071	0.328356	0.204744	0.189274
7	1	0.39821	0.199229	0.099846	0.22926	0.07412
8	1	3.3896	0.276332	0.33298	0.082937	0.073978
8	2	1.4002	0.641771	1.27881	0.257655	0.492072
9	1	0.659763	0.511092	0.16254	0.194875	0.076451
10	1	1.43901	0.1164	0.027381	0.031119	0.047242
11	1	0.651114	0.455554	0.042118	0.208937	0.003144
12	1	0.383167	0.576161	0.067555	0.474525	0.08567
12	2	0.594888	0.74618	0.0027	0.803808	0.022235
13	1	0.438937	0.218341	0.251217	0.076565	0.148814
13	2	1.12956	0.467545	0.214844	0.20988	0.012933
14	1	0.488074	0.287797	0.190044	0.116073	0.208141
15	1	0.675127	0.34854	0.229451	0.059986	0.128067
16	1	0.236347	0.138105	0.248732	0.115828	0.262302
17	1	0.661856	0.317894	0.156175	0.214764	0.058414
17	2	1.06685	0.534081	0.065112	0.253412	0.060391
18	1	0.533866	0.436296	0.389609	0.062418	0.176896
19	1	1.48207	0.483982	0.211979	0.135412	0.10717
20	1	0.287851	0.387901	0.119356	0.263717	0.060115
21	1	1.37631	0.160359	0.068406	0.116105	0.057095
21	2	1.15074	0.296329	0.107003	0.128659	0.032401
21	3	0.184553	0.215704	0.090789	0.216431	0.008862
22	1	0.255648	0.303995	0.251576	0.180906	0.171899
23	1	0.879781	0.011537	0.573327	0.005699	0.352952
24	1	0.739428	0.32762	0.058558	0.145712	0.087085
25	1	1.0899	0.279398	0.264622	0.189984	0.040287
25	2	0.098341	0.106463	0.023853	0.210063	0.076181
26	1	1.93201	0.417391	0.062344	0.13703	0.031909
26	2	1.26155	0.284904	0.302639	0.06841	0.18007
27	1	0.688088	0.061417	0.782182	0.113106	0.494364
28	1	3.12228	0.497664	0.508939	0.211645	0.14175
29	1	0.552309	0.704869	0.162584	0.358966	0.050575
29	2	1.24817	0.178274	0.238319	0.054981	0.054023
30	1	4.02037	0.21488	0.179521	0.083466	0.04795
31	1	1.97591	0.64376	0.096245	0.260863	0.029728
32	1	0.374828	0.477392	0.074588	0.389073	0.14692
33	1	3.03632	0.187451	0.087756	0.067335	0.036589
33	2	0.547869	0.393043	0.181091	0.287636	0.120612
34	1	2.54703	0.264208	0.131616	0.11894	0.039926
35	1	6.40202	0.722315	0.285367	0.23637	0.087487
36	1	1.0373	0.46285	0.021651	0.106725	0.046499
36	2	1.06805	0.497931	0.185989	0.282686	0.010604
37	1	3.86881	0.600266	0.435649	0.127655	0.182937
38	1	3.76765	0.45285	0.103979	0.116609	0.042113
39	1	9.63688	0.361098	0.061637	0.072462	0.000137
40	1	0.547906	0.123157	0.669998	0.13976	0.383176
41	1	0.381824	0.453991	0.274678	0.353058	0.148404
41	2	2.35555	0.403192	0.548265	0.21658	0.370868
42	1	2.74012	0.126236	0.195643	0.050872	0.038629
43	1	4.68339	0.312977	0.121021	0.050167	0.012283
44	1	6.1487	0.077571	0.057813	0.021702	0.008241
45	1	0.538806	0.445846	0.190778	0.203037	0.138361
46	1	0.640649	0.161088	0.12861	0.086081	0.041257
47	1	3.92963	0.414142	0.287836	0.126012	0.064238
48	1	3.08114	0.331376	0.191323	0.102761	0.083119
49	1	5.26696	0.366023	0.352153	0.126263	0.091037
50	1	0.222632	0.169205	0.099865	0.341569	0.082996
51	1	0.563682	0.198094	0.07059	0.249458	0.102096
51	2	0.740576	0.183332	0.081434	0.210165	0.125366
52	1	0.122642	0.28837	0.005422	0.3249	0.102965
53	1	3.42421	0.435495	0.16176	0.141077	0.054879
54	1	0.165971	0.09162	0.263532	0.142544	0.254738
55	1	0.230116	0.055506	0.145516	0.13544	0.192171
56	1	0.429905	0.304935	0.205719	0.289849	0.209283
57	1	1.61394	0.155121	0.049171	0.062261	0.016961
57	2	0.514907	0.090683	0.121983	0.122524	0.114514
57	3	0.631587	0.247754	0.084114	0.183647	0.009555
58	1	6.0157	0.230006	0.02537	0.065736	0.012739
58	2	1.11151	0.377092	0.120598	0.123018	0.016747
59	1	2.48816	0.174694	0.041218	0.02656	0.022064
60	1	1.87223	0.18979	0.026076	0.058962	0.100888
61	1	2.97004	0.502091	0.086845	0.097496	0.017195
62	1	6.11553	0.553438	0.040655	0.058238	0.004777
63	1	0.409015	0.309833	0.194596	0.135703	0.045645
64	1	3.88588	0.227879	0.046806	0.078061	0.004058
64	2	0.846999	0.277059	0.301989	0.123505	0.11962
64	3	0.185485	0.551287	0.069454	0.762438	0.255035
65	1	4.78726	0.166006	0.13304	0.03402	0.01437
66	1	0.510156	0.242501	0.09456	0.179038	0.07791
66	2	3.00198	0.156931	0.067807	0.067765	0.000344
66	3	1.94968	0.355638	0.318613	0.12574	0.116853
67	1	6.6956	0.057335	0.224548	0.006354	0.022418
68	1	0.208535	0.118489	0.079914	0.250411	0.045612
68	2	0.974956	0.07819	0.061837	0.204508	0.057389
69	1	2.86322	0.202872	0.132369	0.03531	0.031587
70	1	4.48734	0.13683	0.075568	0.068086	0.019105
71	1	0.266369	0.167475	0.037234	0.266548	0.056851
71	2	0.160017	0.050649	0.008449	0.137199	0.025852
72	1	3.90919	0.062722	0.202635	0.041466	0.095321
73	1	0.145319	0.116089	0.252275	0.717893	0.227982
74	1	1.02149	0.32703	0.127438	0.168768	0.103984
75	1	6.06808	0.373737	0.332673	0.061207	0.047776
76	1	2.30753	0.177068	0.039074	0.06201	0.003001
77	1	0.24723	0.601083	0.009647	0.577402	0.051472
77	2	2.25738	0.303086	0.297037	0.021994	0.119958
78	1	1.30491	0.327163	0.289978	0.19681	0.129307
79	1	5.85863	0.354307	0.101992	0.070308	0.027464
79	2	1.37472	0.137175	0.293884	0.035584	0.072975
80	1	4.57971	0.084569	0.013399	0.068338	0.002988
80	2	0.496304	0.218948	0.1169	0.183547	0.0619
81	1	3.77527	0.310265	0.208293	0.081084	0.052091
82	1	0.274001	0.097453	0.045691	0.077147	0.084289
82	2	0.749013	0.118549	0.176247	0.175323	0.05901
83	1	3.77507	1.05831	0.256888	0.0404	0.089149
84	1	1.23014	0.121676	0.032036	0.108116	0.040253
85	1	7.96733	0.804191	0.160837	0.154935	0.002546
86	1	11.2099	0.540629	0.253303	0.111186	0.039653
87	1	0.980531	0.516788	0.482742	0.170335	0.232704
87	2	2.84183	0.718224	0.10842	0.244698	0.027848
88	1	6.189	0.732783	0.126886	0.125645	0.024332
89	1	2.13992	0.394908	0.174142	0.30104	0.200746
90	1	4.43058	0.158784	0.121619	0.028448	0.023203
91	1	1.4479	0.417693	0.48736	0.112577	0.17547
92	1	0.476102	0.271305	0.090092	0.152246	0.18061
92	2	0.801099	0.235301	0.011773	0.22312	0.108424
93	1	3.87667	0.330555	0.316959	0.048317	0.051662
94	1	1.53789	0.648779	0.054493	0.277782	0.002828
95	1	5.82402	0.223209	0.349468	0.05962	0.050587
96	1	7.66432	1.07095	0.169739	0.181846	0.000514
97	1	8.18383	0.230254	0.421968	0.047894	0.083636
98	1	4.16544	0.318353	0.525174	0.049173	0.094883
99	1	2.16929	0.387932	0.225583	0.1687	0.119185
99	2	3.32393	0.947732	0.735743	0.181398	0.231211
100	1	2.81691	0.206443	0.352412	0.128187	0.089205
101	1	6.33306	0.327333	0.289166	0.081192	0.078765
102	1	8.51168	0.521778	0.693707	0.05784	0.102982
103	1	2.77231	0.36885	0.183463	0.166373	0.051353
104	1	0.680913	0.891692	0.361379	0.366199	0.150488
104	2	0.336092	0.184274	0.364349	0.327004	0.251267
105	1	2.59154	0.410789	0.136951	0.093698	0.04623
106	1	3.11649	0.181961	0.478887	0.190318	0.1764
107	1	7.672	0.041587	0.104712	0.036854	0.007162
108	1	1.31564	0.245779	0.135179	0.151565	0.054056
109	1	2.69711	0.099592	0.282337	0.035333	0.038103
110	1	0.568147	0.384766	0.555981	0.156279	0.356855
111	1	0.749211	0.484364	0.139854	0.319236	0.129682
111	2	0.482191	0.282845	0.265439	0.25212	0.133437
112	1	3.12049	0.089827	0.198275	0.02787	0.114322
113	1	3.28184	0.268208	0.241862	0.052742	0.055949
114	1	0.867404	0.22052	0.324331	0.072411	0.068762
115	1	1.38175	0.073566	0.155823	0.099435	0.119193
116	1	4.60985	0.431724	0.486926	0.103381	0.127083
117	1	2.61731	0.315843	0.358561	0.135212	0.096046
118	1	1.26806	0.615998	0.109947	0.207615	0.004791
119	1	2.66394	0.300239	0.10806	0.04044	0.002565
120	1	0.386478	0.280501	0.168713	0.14063	0.012804
121	1	0.839158	0.524894	0.456507	0.217291	0.098981
122	1	5.28913	0.619456	0.165517	0.131112	0.040509
122	2	0.525699	0.825871	0.780056	0.555231	0.797232
123	1	1.34491	0.52672	0.006715	0.146689	0.028244
124	1	7.19527	0.450933	0.366975	0.069837	0.005194
125	1	0.435325	0.244846	0.191372	0.153818	0.149567
126	1	2.15706	0.196702	0.413204	0.05516	0.117552
127	1	2.98235	0.274683	0.038148	0.12349	0.010564
128	1	6.33366	0.171554	0.01108	0.046008	0.011267
129	1	2.90529	0.474284	0.472604	0.110619	0.10941
130	1	0.32747	0.064793	0.074621	0.165307	0.045031
131	1	0.659994	0.425713	0.421123	0.171731	0.163833
132	1	5.19763	0.698407	0.063312	0.230709	0.025258
133	1	3.93934	0.345114	0.207843	0.129234	0.073653
133	2	2.576	0.078134	0.151499	0.057496	0.072714
134	1	8.84189	0.268896	0.300449	0.161299	0.071938
135	1	4.01567	0.225813	0.162512	0.113254	0.095167
135	2	0.629397	0.446711	0.141653	0.313299	0.112931
136	1	5.6601	0.272931	0.274911	0.066613	0.069112
137	1	2.73529	0.507105	0.017422	0.094664	0.02543
137	2	0.259039	0.280078	0.004962	0.395615	0.046422
138	1	3.91132	0.863682	0.697067	0.181539	0.180339
139	1	1.84993	0.701056	0.165637	0.424346	0.070787
139	2	1.25696	0.825597	0.368305	0.43272	0.2959
140	1	5.26528	0.298836	0.717446	0.092553	0.159832
141	1	0.57241	0.165213	0.00082	0.111497	0.065332
142	1	4.06368	0.194461	0.161391	0.104679	0.029445
143	1	3.45798	0.117229	0.357811	0.013382	0.109502
144	1	2.63521	0.149115	0.057039	0.140007	0.037713
145	1	2.86756	0.18796	0.151108	0.133594	0.137555
146	1	0.54785	0.407532	0.172246	0.402708	0.2315
147	1	3.26079	0.121401	0.000961	0.109053	0.015725
148	1	3.11983	0.747055	0.190289	0.140701	0.014141
149	1	1.21195	0.558068	0.129924	0.402335	0.138408
150	1	2.88164	0.777297	0.046143	0.339558	0.043087
151	1	1.038	0.311356	0.187441	0.323071	0.154184
152	1	0.850199	0.52892	0.334185	0.280089	0.177769
153	1	0.736017	0.306507	0.190921	0.254102	0.079389
154	1	0.588097	0.291592	0.021966	0.222836	0.027779
155	1	0.285773	0.377864	0.070701	0.128116	0.012323
155	2	5.7059	0.328168	0.147776	0.023485	0.051483
156	1	7.31662	0.729034	0.034435	0.094718	0.00259
157	1	3.10061	0.557379	0.2989	0.104647	0.085138
158	1	10.0496	0.592608	0.55462	0.148712	0.119586
159	1	1.54654	0.185123	0.266901	0.067986	0.113588
160	1	0.788867	0.241554	0.163858	0.208736	0.202764
161	1	7.6151	0.366374	0.074711	0.063491	0.028643
162	1	2.37666	0.120437	0.13851	0.124563	0.1056
162	2	0.759663	0.325519	0.31358	0.243885	0.217728
163	1	9.72288	0.450334	0.319276	0.12779	0.080646
164	1	3.87422	0.244069	0.057353	0.08334	0.047066
164	2	0.841014	0.242691	0.143275	0.091744	0.022965
165	1	0.853593	0.439746	0.160621	0.1859	0.080281
166	1	1.11535	0.84532	0.116762	0.321531	0.101163
167	1	0.687173	0.129538	0.089193	0.102383	0.043027
168	1	2.88829	0.371012	0.569181	0.056123	0.265802
169	1	1.57891	0.166241	0.033204	0.221521	0.302865
170	1	3.76916	0.522969	0.522607	0.062965	0.085858
171	1	3.13489	0.403792	0.10231	0.097262	0.095899
172	1	4.68294	0.145994	0.196816	0.022469	0.031204
173	1	2.20452	0.340565	0.181256	0.127958	0.047208
174	1	4.78223	0.587848	0.22669	0.159625	0.076127
175	1	3.26148	0.206201	0.609849	0.121246	0.255457
176	1	1.56181	0.460196	0.030725	0.271724	0.084189
177	1	3.39588	0.089496	0.081696	0.122562	0.034217
178	1	0.344405	0.367463	0.022644	0.145642	0.027132
178	2	2.56692	0.494434	0.079815	0.198957	0.0568
179	1	4.09618	0.076671	0.058796	0.115042	0.050486
180	1	7.03848	0.36435	0.312683	0.042994	0.038995
181	1	1.95719	0.217666	0.116752	0.080214	0.102749
182	1	5.14942	0.143425	0.346274	0.058352	0.078568
183	1	0.302797	0.60262	0.067425	0.415295	0.07551
184	1	2.60793	0.452531	0.568083	0.15771	0.134952
185	1	8.69127	0.513329	0.099587	0.046645	0.027481
186	1	1.46592	0.330003	0.117268	0.137828	0.041594
186	2	5.72619	0.256766	0.00906	0.001294	0.030913
187	1	7.16451	0.369354	0.10503	0.068936	0.015074
188	1	0.27388	0.226096	0.16031	0.100075	0.231609
188	2	0.386288	0.163655	0.188808	0.179919	0.010955
189	1	1.26638	0.18036	0.09807	0.361865	0.423855
190	1	1.42567	0.205318	0.047332	0.112597	0.076619
191	1	4.1853	0.700267	0.215009	0.165297	0.07994
192	1	2.12422	0.249945	0.218148	0.051069	0.080784
193	1	1.90929	0.535762	0.16364	0.188957	0.070473
193	2	0.726194	0.431153	0.037215	0.260068	0.008529
194	1	3.54189	0.610943	0.243678	0.195537	0.072308
195	1	1.59838	0.524282	0.1531	0.309625	0.045516
196	1	1.97626	0.72864	0.337509	0.233037	0.208489
197	1	2.45522	0.166452	0.345327	0.048526	0.083848
198	1	1.72743	0.283371	0.080484	0.051838	0.069624
199	1	1.52948	0.290173	0.061454	0.087316	0.006052
200	1	3.79571	0.648254	0.847694	0.290146	0.441471
201	1	3.26871	0.679225	0.907194	0.206942	0.318829
202	1	0.440984	0.268521	0.151509	0.195595	0.15292
203	1	3.1889	0.417181	0.004648	0.057363	0.027276
204	1	1.42191	0.233097	0.290119	0.150831	0.126198
205	1	1.91395	0.204795	0.124232	0.086775	0.057336
206	1	1.31952	0.400354	0.173579	0.158397	0.117192
206	2	1.3645	0.228656	0.292442	0.130209	0.252568
207	1	7.79618	0.221816	0.147421	0.057986	0.017193
208	1	0.314267	0.198827	0.463318	0.061578	0.303593
209	1	5.13097	0.22759	0.068271	0.090256	0.104768
210	1	2.16481	0.373769	0.228541	0.227715	0.133569
211	1	2.30907	0.664384	0.285769	0.128927	0.109753
212	1	1.07468	0.255864	0.263831	0.150476	0.107645
212	2	4.40199	0.509742	0.076176	0.097789	0.014773
213	1	0.587055	0.413639	0.040191	0.195133	0.023734
213	2	0.403494	0.547744	0.094948	0.343557	0.034516
213	3	0.387988	0.147457	0.620213	0.051893	0.689882
214	1	3.54498	0.120469	0.044465	0.018954	0.008997
215	1	3.19659	0.405147	0.032158	0.069246	0.020109
215	2	0.385755	0.082818	0.51727	0.165286	0.262153
216	1	2.7936	0.346858	0.178623	0.058447	0.058384
217	1	2.29372	0.069515	0.128989	0.036638	0.039339
218	1	0.213953	0.232051	0.131258	0.296831	0.018775
218	2	0.824446	0.134517	0.006479	0.081516	0.017213
218	3	0.734078	0.170438	0.078766	0.089956	0.057029
219	1	0.139772	0.427385	0.479308	1	0.776226
220	1	6.69623	0.142265	0.193499	0.005865	0.047009
220	2	2.20147	0.238727	0.084522	0.05797	0.068079
221	1	2.68003	0.129702	0.24192	0.091586	0.046274
222	1	4.71283	0.248963	0.241884	0.029257	0.02718
223	1	0.247558	0.315436	0.050413	0.404108	0.114565
223	2	0.406586	0.162502	0.084086	0.07692	0.097181
223	3	0.11707	0.354795	0.058407	0.145403	0.061898
224	1	4.44755	0.27059	0.277012	0.045446	0.023476
225	1	0.673602	0.114175	0.068441	0.031558	0.065184
225	2	0.297259	0.550686	0.287518	0.527479	0.198307
225	3	0.552581	0.288564	0.069502	0.152478	0.078029
226	1	0.929509	0.419931	0.560648	0.229471	0.126638
226	2	0.174655	0.408332	0.03845	0.149913	0.142691
227	1	0.339296	0.164384	0.371094	0.109896	0.213174
227	2	0.379493	0.342662	0.104844	0.178371	0.094218
228	1	0.168766	0.057636	0.124104	0.082534	0.026906
228	2	0.294266	0.425971	0.545533	0.47111	0.528307
229	1	1.47327	0.344026	0.365955	0.117722	0.109999
230	1	3.43223	0.148738	0.042819	0.026708	0.00681
231	1	0.475106	0.579463	0.194148	0.246073	0.059056
232	1	4.72977	0.197245	0.115884	0.03473	0.030226
233	1	0.780335	0.97814	0.237577	0.309416	0.078005
234	1	1.28022	0.483246	0.230149	0.118827	0.082889
235	1	2.53581	0.400548	0.057373	0.105172	0.023149
235	2	3.68557	0.359446	0.010771	0.071858	0.015716
235	3	0.660792	0.49037	0.470738	0.238742	0.157206
236	1	6.17331	0.359461	0.11461	0.020507	0.018425
237	1	0.893621	0.137039	0.152004	0.059265	0.052236
238	1	0.480277	0.811123	0.211153	0.442856	6.9e-05
238	2	1.0061	0.430702	0.146274	0.136478	0.04764
238	3	0.336731	0.205225	0.279153	0.21302	0.300633
239	1	1.88832	0.079784	0.166948	0.056924	0.037281
239	2	0.856125	0.378255	0.429624	0.127229	0.077975
240	1	1.72724	0.266694	0.234866	0.08421	0.138814
241	1	1.20811	0.153168	0.351815	0.007243	0.112964
241	2	2.38912	0.279904	0.01721	0.087948	0.016591
242	1	0.60197	0.014288	0.245604	0.045065	0.11258
242	2	1.08859	0.2611	0.158313	0.109138	0.054248
243	1	0.50411	0.110867	0.189668	0.062983	0.108722
243	2	0.340142	0.36042	0.267243	0.090794	0.111552
244	1	0.436814	0.738016	0.89694	0.656051	0.719225
245	1	1.85144	0.468189	0.226661	0.158728	0.039879
246	1	2.25135	0.07898	0.319506	0.025362	0.131294
247	1	1.25348	0.172389	0.243183	0.088177	0.059179
248	1	0.376377	0.930929	0.114457	0.416467	0.190323
249	1	1.44086	0.569379	0.472886	0.210944	0.129971
249	2	4.50657	0.175824	0.639142	0.058107	0.11872
250	1	3.74481	0.453251	0.157485	0.057274	0.048558
250	2	1.00187	0.82592	0.221406	0.331526	0.085359
250	3	1.37538	0.518841	0.437234	0.273985	0.144794
251	1	12.2132	0.164134	0.337936	0.043815	0.055078
252	1	1.07537	0.566875	0.391324	0.184768	0.086595
252	2	1.94182	0.27133	0.10732	0.160982	0.010942
252	3	1.65495	0.623846	0.50791	0.201045	0.183623
253	1	1.17242	0.398559	0.050656	0.093409	0.008613
253	2	1.49399	0.473674	0.23855	0.188883	0.145581
254	1	0.527943	0.309645	0.380965	0.109415	0.034437
254	2	0.45733	0.541726	0.222333	0.284961	0.079605
255	1	1.37384	0.525031	0.00547	0.138992	0.007388
256	1	1.29008	0.193671	0.170867	0.044402	0.041737
256	2	2.23718	0.235676	0.834534	0.069817	0.190537
257	1	1.4728	0.52442	0.192913	0.179092	0.030878
257	2	1.20869	0.490341	0.008461	0.33314	0.041992
258	1	1.9466	0.693276	0.734876	0.137304	0.201502
258	2	1.38144	0.700926	0.246493	0.25006	0.069235
259	1	0.613739	0.180147	0.090547	0.147444	0.077107
259	2	0.746067	0.368589	1.12059	0.255033	0.523847
260	1	2.75046	0.371514	0.079143	0.147297	0.062951
261	1	6.25377	0.336851	0.214772	0.084461	0.054801
262	1	4.12099	0.109238	0.172366	0.03967	0.056005
262	2	0.750378	0.133192	0.509454	0.181324	0.307708
263	1	6.97372	0.409851	0.038279	0.050445	0.024755
264	1	0.818865	0.21429	0.10895	0.058271	0.016914
264	2	0.882923	0.354131	0.045405	0.157227	0.044045
265	1	1.11161	0.428152	0.210381	0.064421	0.054454
266	1	0.583203	0.129048	0.124677	0.158162	0.152688
266	2	1.06405	0.231516	0.774769	0.142488	0.475014
267	1	6.73844	0.191772	0.064547	0.01319	0.036631
267	2	2.63483	0.026322	0.088546	0.065142	0.024407
268	1	1.20583	0.130934	0.347636	0.065176	0.029966
268	2	1.1858	0.319324	0.070734	0.095425	0.087522
268	3	2.04492	0.165938	0.585975	0.031629	0.152706
269	1	17.77	0.343992	0.1576	0.071091	0.051721
270	1	0.587719	0.149205	0.421813	0.163674	0.133027
270	2	0.88713	0.141935	0.138624	0.097646	0.037203
271	1	1.29319	0.250849	0.019842	0.087097	0.101719
271	2	0.733749	0.232539	0.059825	0.086482	0.035283
271	3	1.13333	0.244513	0.023246	0.160995	0.047696
272	1	1.88775	0.421548	0.071836	0.076378	0.040234
272	2	1.42852	0.368327	0.025202	0.174387	0.008927
273	1	0.787073	0.124432	0.247322	0.027425	0.133449
274	1	1.73216	0.415717	0.088648	0.161263	0.067019
274	2	0.95226	0.231147	0.16741	0.110618	0.078233
275	1	1.13954	0.285594	0.033947	0.010752	0.056571
275	2	1.10674	0.561866	0.027439	0.293222	0.060616
276	1	1.61861	0.433768	0.079945	0.145784	0.059465
276	2	1.8962	0.071541	0.25945	0.042871	0.017024
277	1	0.464639	0.200724	0.112669	0.071833	0.017731
278	1	2.61539	0.206998	0.278335	0.074031	0.072672
279	1	0.224599	0.211008	0.014935	0.200826	0.033306
279	2	0.509345	0.458945	0.192989	0.271701	0.082024
280	1	1.34197	0.420593	0.261026	0.095669	0.077909
281	1	0.887857	0.258868	0.112562	0.13407	0.068456
282	1	3.7109	0.342348	0.173246	0.036964	0.035499
283	1	3.90814	0.291211	0.095072	0.105401	0.015688
284	1	2.381	0.076792	0.032744	0.059066	0.017351
285	1	1.10013	0.359001	0.18805	0.242088	0.130377
285	2	0.955517	0.300562	0.623237	0.163088	0.25565
286	1	0.429675	0.191331	0.295967	0.0558	0.136454
286	2	0.681334	0.361681	0.177118	0.060915	0.053758
287	1	6.71345	0.444722	0.199592	0.056775	4.3e-05
288	1	1.38557	0.394431	0.170331	0.120519	0.050844
289	1	1.43826	0.265186	0.106758	0.107063	0.019395
289	2	0.785949	0.272935	0.009697	0.072288	0.030458
289	3	1.15196	0.136554	0.241391	0.108025	0.094605
290	1	0.512619	0.691798	0.076397	0.318846	0.02617
291	1	0.844732	0.544815	0.277954	0.155377	0.097712
291	2	0.229199	0.383593	0.073996	0.377367	0.025346
292	1	16.9164	0.531093	0.159592	0.031648	0.027091
293	1	1.75945	0.179503	0.130933	0.097301	0.060032
294	1	4.57677	0.339769	0.056355	0.014975	0.018316
294	2	2.31596	0.546559	0.25108	0.238448	0.039561
295	1	0.453199	0.166997	0.192968	0.100321	0.112176
295	2	2.32855	0.455042	0.178403	0.099396	0.028292
296	1	2.47391	0.49399	0.239688	0.065868	0.030052
296	2	1.90983	0.258751	0.059696	0.072876	0.008876
297	1	2.51884	0.455455	0.095087	0.07627	0.003646
297	2	2.10283	0.213126	0.110648	0.075211	0.008928
298	1	0.869351	0.170058	0.147665	0.067682	0.086103
298	2	1.56813	0.206452	0.048114	0.108423	0.030292
298	3	0.324183	0.237126	0.204354	0.281955	0.148486
299	1	0.482832	0.537111	0.013039	0.260363	0.002734
300	1	5.4332	0.269006	0.32356	0.119425	0.151879
300	2	0.947987	0.128654	0.032008	0.213103	0.024962
301	1	21.7756	0.388845	0.030784	0.018861	0.014692
302	1	0.53337	0.332074	0.127595	0.212518	0.033754
303	1	1.3029	0.550405	0.621077	0.239407	0.319252
303	2	0.618698	0.346398	0.612427	0.294429	0.401098
304	1	0.837968	0.139265	0.497884	0.113591	0.231755
305	1	0.684151	0.800513	0.234421	0.414327	0.049326
305	2	0.988669	0.424326	0.568563	0.208828	0.250153
306	1	4.04625	0.180221	0.346152	0.02918	0.064705
307	1	0.891969	0.285655	0.270593	0.146379	0.074158
307	2	0.413493	0.730055	0.31782	0.631227	0.279214
308	1	7.47308	0.314822	0.178835	0.05189	0.036541
309	1	0.344948	0.481821	0.241224	0.381525	0.310619
309	2	0.44272	0.466091	0.556504	0.371201	0.448892
310	1	2.82171	0.158145	0.028643	0.064382	0.000362
311	1	1.23171	0.553596	0.163465	0.170979	0.060114
312	1	0.154652	0.089559	0.059362	0.090162	0.148225
312	2	0.149732	0.24011	0.38778	0.337548	0.435153
313	1	0.247127	0.322111	0.66728	0.433014	0.585522
314	1	7.47117	0.475278	0.113805	0.059921	0.020284
314	2	0.482952	0.391616	0.042956	0.259977	0.030386
315	1	2.09362	0.289082	0.06889	0.1001	0.009305
315	2	14.5596	0.185526	0.088124	0.022022	0.019047
316	1	1.378	0.439597	0.382724	0.164312	0.143059
316	2	2.27785	0.279154	0.331647	0.070916	0.137632
317	1	10.8183	0.190234	0.004577	0.058825	0.008208
317	2	4.62368	0.053174	0.006563	0.072529	0.035527
318	1	2.25498	0.272084	0.205956	0.107297	0.048546
319	1	1.64091	0.061588	0.135409	0.025429	0.021655
319	2	3.54785	0.18038	0.16496	0.026391	0.010654
319	3	0.356724	0.197785	0.115854	0.131025	0.106532
320	1	4.0943	0.131997	0.050617	0.058213	0.004377
320	2	1.94904	0.069728	0.354156	0.059468	0.081922
321	1	0.169306	0.221557	0.30759	0.233267	0.369376
321	2	0.432112	0.158236	0.235033	0.328356	0.269639
322	1	8.42216	0.213301	0.065866	0.029552	0.003929
322	2	0.459993	0.44395	0.284111	0.21643	0.270726
323	1	1.33757	0.097004	0.393333	0.048638	0.100779
323	2	6.598	0.044455	0.037067	0.024177	0.006313
324	1	1.39458	0.158834	0.03897	0.04226	0.014629
324	2	3.08332	0.089284	0.107835	0.039774	0.030397
325	1	1.73938	0.440006	0.193825	0.142766	0.168577
325	2	1.21653	0.56862	0.24617	0.208742	0.018012
326	1	4.19985	0.549617	0.171052	0.11711	0.02833
326	2	1.60697	0.282245	0.487816	0.075317	0.181604
327	1	4.65088	0.145528	0.08923	0.039124	0.024193
327	2	0.700378	0.271057	0.203878	0.211539	0.299336
328	1	0.510753	0.13335	0.184066	0.104172	0.107832
328	2	1.92558	0.22276	0.034972	0.053945	0.040077
329	1	5.60872	0.103777	0.261418	0.017694	0.032553
329	2	0.995984	0.482543	0.348825	0.084935	0.05445
330	1	4.21192	0.19987	0.067909	0.047194	0.006372
330	2	2.1638	0.202879	0.128413	0.07772	0.114516
331	1	8.3363	0.310426	0.002116	0.034536	0.010054
331	2	0.763683	0.177911	0.095255	0.086842	0.063665
332	1	1.17949	0.322831	0.019834	0.086027	0.014579
332	2	0.201762	0.321849	0.034018	0.194232	0.058829
333	1	1.64955	0.234797	0.031636	0.128258	0.011259
333	2	8.56143	0.350539	0.077333	0.041486	0.010734
334	1	2.00973	0.272882	0.104098	0.111598	0.027377
334	2	1.89537	0.644284	0.531608	0.242076	0.184642
335	1	1.96224	0.26085	0.324578	0.097761	0.109478
335	2	3.0901	0.503258	0.04191	0.145541	0.02354
335	3	0.263657	0.540332	0.034877	0.464459	0.187228
336	1	3.96412	0.502802	0.053657	0.118585	0.004947
336	2	2.25673	0.029156	0.453314	0.00975	0.143671
337	1	1.33446	0.197621	0.095876	0.072791	0.036893
338	1	3.82541	0.228692	0.032461	0.054873	0.002566
338	2	2.38258	0.269553	0.17136	0.095117	0.089569
339	1	3.11142	0.177043	0.118507	0.055491	0.034863
340	1	7.21197	0.207555	0.372509	0.032296	0.039395
340	2	1.05521	0.381845	0.020042	0.249643	0.131838
341	1	8.59355	0.138941	0.036715	0.010644	0.002279
341	2	0.609873	0.409361	0.062941	0.156655	0.055301
342	1	1.53238	0.364428	0.08943	0.095456	0.004759
342	2	8.67542	0.052429	0.021237	0.003827	0.001298
343	1	0.775186	0.339628	0.026753	0.251807	0.043997
344	1	4.79185	0.485665	0.199862	0.062293	0.045987
344	2	0.68702	0.440933	0.043917	0.294522	0.003513
345	1	1.22486	0.364419	0.009579	0.108762	0.017813
345	2	2.40154	0.510609	0.056179	0.084547	0.013843
346	1	3.49058	0.54876	0.093356	0.080939	0.021539
346	2	2.1173	0.276872	0.072592	0.136917	0.051639
347	1	4.59002	0.212922	0.094175	0.038677	0.009736
348	1	4.49577	0.175459	0.035177	0.054324	0.015133
348	2	2.78453	0.258157	0.300202	0.039998	0.044978
348	3	1.25549	0.014026	0.09287	0.011745	0.030375
349	1	4.09173	0.015958	0.124476	0.037588	0.026786
349	2	1.82075	0.152311	0.07922	0.077361	0.103178
350	1	2.37192	0.394778	0.123987	0.101982	0.05138
350	2	1.33892	0.480193	0.078189	0.072689	0.009675
351	1	10.2785	0.168161	0.37301	0.021911	0.046119
351	2	0.532086	0.640882	0.117448	0.216468	0.004659
